# Supplementary material for: Discovery of diverse anellovirus sequences in Thai human sequencing data
Source: Microbiol Spectr. 2025 Sep 4;13(10):e00866-25. doi: 10.1128/spectrum.00866-25 (PMC12502646; doi:10.1128/spectrum.00866-25)
Supplement: Supplemental material — Tables S1 to S3. [file spectrum.00866-25-s0001.xlsx]

## Sheet: Table S1
Table S1 Read cleaning and assembly statistics for individual samples.
Sample ID	Number of reads		Number of bases		# contigs	Largest contig	Total length	GC (%)	N50	L50
	Before QC	After QC	Before QC	After QC
HS01001	1179036	199326	117400044	19858068	486	5286	354237	41.95	705	157
HS01002	921260	143330	91717044	14271788	449	5990	342067	41.92	726	143
HS01003	966972	177518	96192068	17682324	441	5354	332148	41.41	734	141
HS01004	1045148	205772	103969946	20497054	450	5345	334759	42.14	719	147
HS01005	1617194	308280	161362902	30784810	446	5371	339561	42.06	732	138
HS01006	1323498	322012	132119164	32162112	502	6697	384918	40.64	744	147
HS01007	1299360	314752	129709388	31447338	419	5456	311924	41.34	733	136
HS01008	1939998	490370	193684546	48987018	886	5339	636326	41.79	711	287
HS01009	2073132	227414	206813878	22693832	432	5610	323825	42.11	723	142
HS01010	2603674	299200	259734070	29867598	447	5390	329709	41.94	718	145
HS01011	1051428	239168	104925558	23892896	410	5840	294270	41.49	704	137
HS01012	906016	252904	90392994	25247266	572	5352	381412	46.96	643	192
HS01013	1280692	282766	127774458	28240220	418	5171	301958	41.16	706	136
HS01014	1828908	491466	182559260	49098332	449	5421	326376	41.4	706	140
HS01015	1300674	265296	129829650	26500088	386	5242	285948	41.71	728	127
HS01016	4030202	2709704	402789916	270238850	6654	57451	4625646	41.15	666	2119
HS01017	1416742	168270	141442448	16800948	393	5721	284007	41.76	705	128
HS01018	954226	135592	95232820	13534050	382	5981	280048	42.36	730	123
HS01019	4940678	1509868	493704374	150952992	625	5438	466184	43.09	738	202
HS01020	4066090	1075634	406301832	107534106	527	5343	363538	42.41	672	175
HS01021	1262790	183422	126035680	18314684	396	5347	291698	41.79	713	128
HS01022	1259410	214304	125660672	21398254	427	5409	304331	41.12	695	137
HS01023	1823598	223330	182017352	22293940	410	5837	302049	41.39	719	132
HS01024	1733808	318158	173107024	31756460	761	5261	530323	40.9	698	253
HS01025	1655516	199412	165269940	19925444	372	5237	287690	41.18	741	115
HS01026	1236482	157656	123416492	15740252	393	5829	286402	41.73	724	124
HS01027	867948	186022	86607762	18580352	385	5345	294569	41.71	761	124
HS01028	1283304	287972	128040528	28762220	405	5403	300960	41.8	734	129
HS01029	823936	195430	82169316	19508086	413	5382	307501	41.42	735	133
HS01030	734418	133170	73214024	13284074	388	5424	300857	41.52	770	126
HS01031	1379290	292084	137585254	29166272	430	5401	313667	41.46	709	142
HS01032	1413450	285100	141013666	28465636	436	5263	299155	41.49	669	146
HS01033	989230	195000	98668322	19467600	376	5478	279002	41.59	734	125
HS01034	1274826	227450	127208202	22717320	387	5303	289013	41.27	729	127
HS01035	1696948	412062	169447480	41180736	2035	5374	1205183	55.94	575	753
HS01036	1534166	305016	153191592	30481736	382	5386	278751	40.91	715	124
HS01037	1415294	204122	141321990	20393490	390	5311	279983	40.96	682	125
HS01038	1542236	332776	153997112	33253580	415	6584	316666	41.39	755	132
HS01039	1166546	208482	116430768	20820928	399	7013	307712	41.46	760	128
HS01040	986294	180720	98385380	18035076	417	6283	299507	41.52	708	135
HS01041	1247360	290034	124606212	28988810	1091	5281	654791	51.83	570	398
HS01042	864928	212746	86344038	21254588	1659	5395	972745	55.29	564	616
HS01043	883600	213586	88190034	21334316	383	5224	286252	41.32	740	125
HS01044	863656	187724	86184596	18748542	415	5161	295002	41.18	709	134
HS01045	1164464	128952	116250090	12872082	390	5249	289764	41.56	720	126
HS01046	1233500	182006	123072654	18167952	408	7097	293025	41.29	699	134
HS01047	1446808	304388	144364048	30407238	413	6050	308889	41.16	738	136
HS01048	1588472	367076	158545978	36661840	483	5791	336580	41.8	663	162
HS01049	1287234	235508	128466376	23521424	414	6350	305155	41.53	726	135
HS01050	1378596	275578	137568264	27525370	407	5405	303676	41.31	744	132
HS01051	1149968	187672	114709290	18734070	382	5272	278485	41	714	122
HS01052	1296060	320920	129371520	32064030	1486	5412	875997	54.37	564	551
HS01053	1372488	278092	136924476	27773796	430	5385	317876	41.01	709	142
HS01054	2276880	1064346	227369874	106393174	1223	128386	9039502	61.22	17475	153
HS01055	2096198	365356	209298514	36503210	414	5404	306431	41.49	736	133
HS01056	1685654	412388	168266238	41205138	1975	5344	1161858	56.31	565	738
HS01057	1454686	317900	145215728	31763836	516	5343	349164	43.9	657	172
HS01058	1135478	188626	113289616	18835232	389	5390	295993	41.92	755	122
HS01059	941306	130506	93849476	13023304	387	5795	300577	41.8	755	122
HS01060	1153000	161010	115006296	16071404	385	5381	301995	41.5	772	124
HS01061	657154	135774	65211942	13497232	418	5934	321753	41.29	757	131
HS01062	1007652	156288	100420802	15589270	407	5353	303564	41.64	716	133
HS01063	1155956	162144	115222668	16173520	384	5484	297220	41.83	769	121
HS01064	1077908	155252	107543882	15495216	398	5324	306287	41.96	762	132
HS01065	885210	149030	88264878	14870356	385	5255	277803	42.44	694	125
HS01066	1174360	233322	117209254	23306422	407	5705	298731	42.16	729	129
HS02001	864508	143184	86153390	14282206	391	5307	288765	41.01	716	128
HS02002	836692	126338	83493326	12614718	389	5406	279735	41.3	702	131
HS02003	947728	154948	94553538	15469320	392	6465	282405	41.55	708	129
HS02004	1370696	285920	136660164	28537196	435	5327	316180	41.53	711	145
HS02005	1290754	292182	128788616	29180324	444	5294	312061	41.48	685	150
HS02006	2147200	564922	214440144	56458936	448	5389	319305	41.29	703	147
HS02007	2575322	744654	257227350	74429972	444	5318	313405	41.08	680	147
HS02008	2421066	1149948	241675694	114937924	527	392457	7355092	61.5	162916	14
HS02009	1953136	222284	194865170	22170450	420	5291	276101	41.75	635	143
HS02010	163953114	140855844	16394654786	14083706630	254315	468051	383432210	44.14	2350	27951
HS02011	463389294	399972418	46337831874	39992975794	336579	276125	542838338	44.95	2750	36008
HS02012	365113586	319226372	36510226844	31917857158	243240	528251	443905107	46.11	3608	20348
HS02013	1744692	202498	174211868	20231500	400	5342	287165	40.95	703	128
HS02014	1770830	266900	176801980	26670758	391	5310	280211	41.25	699	129
HS02015	870448	134244	86783864	13392036	404	5269	283533	42.03	695	132
HS02016	6750420	5144810	674806872	514436626	531	18804	438627	43.67	797	128
HS02017	1016480	170596	101402554	17030642	400	5900	284124	41.73	703	133
HS02018	1065280	127192	106277726	12696920	407	5357	281201	41.77	681	133
HS02019	2438060	840712	243334830	84020828	1211	169138	5269669	62.93	40663	37
HS02020	118472468	102191308	11846947038	10218225706	81848	1221080	164379935	45.16	4325	6761
HS02021	35756428	30896528	3575363852	3089153794	106635	485121	172800830	47.31	3136	8769
HS02022	898748	146028	89546064	14562766	411	5281	297570	41.35	705	132
HS02023	1093420	181414	109007490	18101640	389	5326	282843	41.65	712	127
HS02024	1139994	195168	113731422	19483982	437	5344	310557	42.21	679	143
HS02025	1134926	230886	113207422	23052528	448	5327	318764	42.06	693	149
HS02026	193529530	156708792	19351509068	15668734130	228095	538069	377049477	46.14	2970	21632
HS02027	1114862	157382	111246094	15711854	382	5192	268227	41.94	709	124
HS02028	735065636	626546692	73504830992	62647160642	255315	691506	520580404	42.81	4373	19910
HS02029	188797916	160211242	18878519508	16018376498	165947	647177	319180711	43.53	4072	12062
HS02030	2175456	231626	217040130	23095864	441	5877	289926	41.49	644	145
HS02031	981268	247832	97794982	24733312	471	6344	329095	41.96	677	158
HS02032	3222882	334326	321941666	33415188	379	5225	267042	40.93	700	123
HS02033	1656944	380920	165363668	38060078	432	5405	303061	41.83	676	146
HS02034	1772588	376118	176852014	37570574	429	5995	315158	41.62	729	138
HS02035	1960960	562932	195717014	56249778	483	5322	338636	41.91	682	161
HS02036	1653100	275800	164865486	27531996	429	7805	313061	41.92	710	138
HS02037	1437272	304268	143318648	30378256	431	5392	317733	41.52	709	137
HS02038	1589938	492020	158511540	49137364	827	5697	512068	47.83	578	288
HS02039	1010130	158562	100624706	15809346	410	5298	292351	41.27	706	134
HS02043	1091594	221466	108737508	22094860	449	5338	320069	41.51	689	146
HS02044	1974106	440594	196976834	44012484	459	5392	331802	41.59	702	149
HS02045	151742474	120385260	15173747746	12037552414	231434	624069	430042612	46.95	3695	19974
HS02046	1738118	367938	173377066	36745636	438	5288	306633	41.78	682	144
HS02047	2136436	528106	213274136	52775094	473	5339	330217	41.91	675	157
HS02048	2176750	497802	217172800	49724430	485	5285	338275	42.33	683	160
HS02049	1633416	334830	162905724	33436474	431	7196	300293	41.77	680	143
HS02050	2280826	532224	227647682	53177856	462	5257	320703	41.02	675	151
HS02051	2656900	835490	265241308	83509794	490	5388	333982	42.3	671	164
HS02052	1778054	500532	177367054	50007876	475	5655	331969	41.55	689	159
HS02053	69966044	56707212	6995946236	5670094576	161184	391729	239486140	44.76	2395	18453
HS02054	1525198	329750	152129230	32932772	433	6463	303182	41.5	663	143
HS02055	1636832	421220	163237690	42069054	495	5911	328989	41.39	639	166
HS02056	774004	122966	77017624	12246944	428	5348	303206	41.71	683	140
HS02057	934534	197908	93018206	19731490	462	5315	329186	41.51	702	149
HS02058	805300	140252	80166388	13978550	412	5265	295232	41.47	687	132
HS02059	924594	117598	92065194	11707436	428	5735	305040	41.32	697	138
HS02060	661032	113798	65728296	11325844	434	5401	312570	41.33	713	141
HS02061	585520	120550	58141648	11991752	444	5454	323909	41.16	711	146
HS02062	554142	100698	54942994	9997412	458	5344	315402	41.48	656	152
HS02063	570784	100534	56677474	9989014	421	5261	283499	41.8	652	140
HS02064	794394	138306	79016896	13774078	442	5287	314158	41.53	695	144
HS02065	848704	172616	84395184	17191676	441	5854	305695	41.57	659	147
HS02066	774890	122762	77023666	12215666	430	5268	311666	41.27	707	139
HS02067	1291196	146208	128647534	14566390	394	5366	269805	41.73	664	130
HS02068	1431784	157546	142760426	15701214	427	5317	291194	40.99	647	138
HS02069	1173036	132996	116915916	13252860	373	6399	249017	41.8	642	124
HS03001	23090342	17155726	2308372146	1715271634	100544	294943	123359934	43.09	1662	13978
HS03002	22979232	17287550	2297321040	1728379638	85469	638943	109296463	44.15	1759	10385
HS03003	126355824	105288462	12635095374	10525245852	265160	366797	393036894	44.6	2300	30496
HS03004	66429670	54714944	6642284550	5470177262	196727	768823	270425776	46.67	2000	25707
HS03005	2233500	242100	222867114	24141292	775	11236	600238	54.71	767	215
HS03007	69907066	56830542	6990271128	5682046992	142895	321803	226674605	44.96	2726	13341
HS03008	34955934	29080414	3495164104	2907758184	72209	281905	113662353	43.17	2862	7046
HS03009	282058340	235417620	28205081092	23537181078	362038	287876	537567647	43.62	2230	44875
HS03010	85036016	72080400	8503206896	7206702218	250857	273828	337141431	43.78	1924	33800
HS03011	80172334	67194976	8016845702	6718191918	206531	423611	256529504	44.56	1640	30581
HS03012	77039780	64454184	7703595654	6443721944	107282	504882	176035564	47.2	3369	8651
HS03013	552604584	460634568	55259876256	46052562142	208019	563200	501366626	45.12	7115	10964
HS03014	87904470	74693900	8789995086	7468026906	240072	396374	355634145	45.26	2326	27792
HS03015	109298892	93173488	10929484158	9315855318	263257	485511	382011409	42.77	2179	31253
HS03016	1106942	175312	110187566	17461878	410	5221	279970	44.11	682	131
HS03017	1843284	381988	183904804	38153452	432	5180	293452	43.98	672	139
HS03018	1752532	349674	174889312	34918322	534	5253	350866	48.79	626	178
HS03019	1683612	282256	168135454	28195102	417	5212	275548	44.35	630	138
HS03020	1425488	132720	142177828	13226144	329	5643	226285	41.6	671	104
HS03021	2890086	659544	288612372	65904736	642	6038	434378	48.63	653	207
HS03022	4037800	777102	403268920	77563590	1349	15727	1137441	54.47	866	307
HS03023	1383890	194250	138138702	19385450	423	5261	275767	45.04	640	141
HS03024	1197500	158888	119524150	15857850	394	5243	259097	44.72	631	132
HS03025	1792602	226736	178933854	22630830	462	5257	305519	44.38	651	153
HS03026	2525188	172972	251989078	17251882	445	5275	305091	48.62	678	143
HS03027	2299104	177320	229370992	17681314	541	5160	370364	48.99	664	175
HS03028	2440304	169552	243430058	16907902	362	5251	243329	42.86	655	120
HS03029	2095286	215152	208982546	21447654	471	5262	315093	45.77	643	152
HS03030	2080824	160770	207529402	16010930	492	6316	329577	47.03	659	162
HS03031	2279554	219886	227455100	21919306	643	5184	457181	52.21	698	193
HS03032	1697922	272520	169419170	27179708	653	5186	454845	42.44	691	208
HS03033	1014758	134118	101055522	13346916	420	5410	306073	41.03	715	135
HS03034	968222	145488	96493652	14500120	391	5786	297203	41.59	732	127
HS03035	2177032	246346	217309428	24575496	491	5197	321907	42.11	638	165
HS03036	1686440	226762	168278572	22634012	405	5262	261935	41.62	623	137
HS03037	1604124	276110	160005358	27554870	408	5261	274810	41.7	672	134
HS03038	1631844	368750	162819556	36814070	584	5180	380787	42.61	626	197
HS03039	1207236	248994	120170926	24819438	510	5973	356603	41.19	689	166
HS03040	1063332	126942	105859810	12622386	425	5277	277657	41.1	625	141
HS03041	224935514	186360550	22492988690	18635067380	239603	515493	467072675	43.89	3977	20116
HS03042	336561914	286955836	33655491278	28693245386	320523	506679	595690787	44.66	3624	29380
HS03043	103397822	82593468	10339277096	8258343904	151807	522781	250782540	43.35	2960	14680
HS03044	1191370	219174	118668980	21859302	424	5389	313327	41.33	732	138
HS03045	1066892	230648	106036506	22973190	632	5549	491127	48.8	773	193
HS03046	1053892	143634	104819350	14297824	440	5372	313145	43.39	700	144
HS03048	201266770	159695850	20125924670	15967801486	180820	1362435	326662425	45.18	3377	15468
HS03049	189365198	163877008	18935913106	16385998634	198987	514444	344658511	45.14	3113	20618
HS03050	89058214	75266434	8905471932	7525764178	174250	308463	243292082	42.68	2023	22754
HS03051	208730666	173498286	20872565892	17348348192	72434	1035999	198070645	43.18	8800	3299
HS03052	1225702	114574	122058402	11382180	424	5333	305038	41.1	696	136
HS04001	2290134	578362	228605078	57782448	451	5341	320201	41.81	671	139
HS04002	970094	110758	96450406	11014184	425	5277	309488	42.45	719	134
HS04003	2307208	272094	230343682	27165650	436	5252	294692	41.75	658	143
HS04004	1949498	286984	194624386	28660472	380	5327	258840	41.81	660	123
HS04005	2108796	337482	210458818	33714436	395	5193	267124	42.21	675	129
HS04006	1988198	324958	198486822	32461218	409	5189	269815	41.51	630	136
HS04008	2227284	246970	222239830	24650750	410	5763	269667	42.01	634	135
HS04009	1876158	211208	187330430	21081090	381	5241	250420	40.94	639	125
HS04010	1856882	162728	185366136	16234330	407	5982	274776	41.09	653	133
HS04011	2093448	181624	208904092	18117528	417	5320	278217	41.34	635	138
HS04012	2777384	868498	277315918	86788536	509	5304	348988	42.94	638	156
HS04014	2157652	172222	215473226	17184294	390	5206	270482	42.08	667	125
HS04015	702198	101938	69773920	10135132	412	5459	293742	42.24	685	133
HS04016	782802	107158	77661884	10635158	436	5248	306814	42.32	693	145
HS04017	906664	116818	89879018	11582832	441	5249	306952	42.39	682	148
HS04018	923564	136748	91949876	13627314	461	7739	375679	44.27	804	110
HS04019	1339006	125160	133630766	12482986	378	5231	254676	41.97	640	125
HS04020	1329006	222512	132582226	22210208	396	8062	300605	43.81	718	109
HS04021	1324234	137294	132150436	13696498	377	5606	260411	41.29	668	121
HS04022	1239878	365138	123500628	36451284	1819	7222	1071241	57.6	561	669
HS04023	1040978	206984	103563742	20637060	431	5891	299554	42.74	674	140
HS04024	983108	235094	97806188	23443062	497	5253	333847	44.19	640	163
HS04025	967652	223672	96257154	22302646	457	5282	321709	43.94	692	147
HS04026	964726	298534	95962828	29789540	1203	5286	709370	54.89	551	439
HS04027	925264	289240	92069236	28859112	1140	5230	663431	53.91	538	411
HS04028	748710	179572	74422622	17894620	456	5284	301935	43.53	655	152
HS04029	801454	193092	79740616	19261648	586	5314	373569	47.67	611	201
HS04030	1043852	349300	103866062	34865002	2346	5994	1429380	58.99	584	840
HS04031	843200	211682	83760492	21093152	616	5341	400031	47.29	621	208
HS04032	1045942	244218	104124152	24362746	495	5868	348254	44.4	688	161
HS04033	1233104	396684	122742090	39593180	3107	6815	1907178	61.02	593	1119
HS04034	637108	104832	63284842	10427842	385	5322	258385	41.84	654	130
HS04035	908650	103222	90387934	10269616	344	5195	225521	41.66	630	113
HS04036	754342	157576	74901644	15685028	428	5271	296464	41.82	677	138
HS04037	864222	130324	85951070	12978736	391	5753	272095	41.82	661	125
HS04038	1189828	206720	118309084	20584406	546	6098	387961	44.74	690	175
HS04039	1212064	109942	120512086	10905402	437	5276	312339	42.19	695	140
HS04040	1012920	122292	100657072	12152914	435	5371	309224	41.96	693	144
HS04041	1026824	213668	102122342	21293766	468	5822	332229	41.97	690	155
HS04042	1125176	127514	111368008	12594040	477	5360	337502	42.55	692	163
HS04043	912888	164546	90497398	16341876	482	5395	341071	42.03	699	163
HS04044	964266	207262	95649664	20622658	471	6192	329552	42.31	670	154
HS04045	1360400	354282	135441560	35342500	783	5342	508894	48.63	621	262
HS04046	1538788	297412	153031136	29634340	567	5324	391775	44.91	671	184
HS04047	1302930	254194	129507466	25312770	488	5347	336889	42.8	665	162
HS04048	796100	122882	78991248	12197740	458	5237	324092	42.45	692	152
HS04049	1603000	257786	159475204	25675972	476	7227	334704	41.86	691	158
HS04050	852656	105426	84821696	10485958	391	5238	272022	41.63	687	129
HS04051	1398104	96210	139326026	9580502	359	5179	239457	42.03	637	118
HS04052	1154670	122552	114717074	12167246	392	5276	268723	41.95	675	130
HS05001	1663666	380700	165667528	37970508	466	5342	339445	41.49	716	156
HS05002	2104920	768366	209904428	76776140	1508	45222	7153258	58.75	10082	198
HS05003	1146358	164896	114051686	16419750	428	5414	323360	41.82	736	138
HS05004	1755356	421386	174946124	42062354	480	5377	359331	41.32	734	157
HS05005	1218658	153408	121274064	15265930	413	5425	325388	41.92	765	137
HS05006	2022338	357460	201512056	35652112	480	5366	353671	41.5	700	161
HS05007	1107264	165190	110143106	16444254	442	5349	328184	41.4	708	147
HS05008	1153876	121706	114831912	12103774	399	6004	301314	41.6	745	134
HS05009	1323202	160092	131599794	15924232	413	5399	316312	41.81	738	138
HS05010	1385920	322366	137986928	32158488	453	5986	327440	41.62	702	148
HS05011	1318216	232750	131203182	23193686	422	5355	328071	41.62	759	138
HS05012	1533842	442724	153141810	44240400	382	6405	304978	41.31	792	120
HS05013	1191746	216238	118545120	21542400	458	5321	343253	41.5	738	152
HS05014	924472	196926	91949964	19620128	395	5312	323801	41.05	799	128
HS05015	1011386	164552	100513236	16376530	411	5801	317229	41.63	756	132
HS05016	1138768	179442	113213496	17859802	447	5433	325743	41.55	725	145
HS05017	1248162	158812	124090482	15790798	406	5398	324319	41.55	771	133
HS05018	925270	142548	91891228	14168434	460	5385	349069	41.38	748	151
HS05019	899188	122882	89289912	12212590	419	5423	323852	41.28	747	136
HS05020	1023498	134340	101859418	13375210	392	5410	305370	41.39	752	130
HS05021	796526	133386	79212240	13271390	448	5316	334646	42.44	722	139
HS05022	1482378	258316	147600338	25752760	448	6605	321471	41.75	703	147
HS05023	875938	129630	87002564	12876380	445	5381	327041	41.36	695	146
HS05024	2219916	1307892	221454518	130703364	580	321534	7217609	58.7	96694	22
HS05025	894386	127182	88920662	12641084	422	5372	312762	41.47	724	139
HS05026	849700	119838	84404664	11908544	444	5454	333080	41.42	730	146
HS05027	975916	70854	97353504	7062760	346	6057	272750	41.21	779	113
HS05028	1013986	224270	100819938	22339602	453	5448	338856	41.75	734	146
HS05029	1425380	517384	141923878	51643936	4847	41255	6278486	58.27	1630	1082
HS05030	1656514	407018	164931564	40603660	535	5355	373501	41.31	685	182
HS05031	994262	98162	98805360	9757806	375	5978	306742	41.2	802	122
HS05032	798792	157596	79427208	15700436	412	5350	315692	41.21	763	134
HS05033	1195490	238338	118993658	23767348	415	5433	329342	41.5	794	137
HS05034	871934	155048	86513746	15415266	430	5497	331712	40.96	740	140
HS05035	830542	128334	82522480	12757968	426	5425	314658	41.45	718	141
HS05036	827570	121000	82334582	12038192	412	5297	317130	41.41	759	133
HS05037	2345514	1234292	233982074	123333980	634	321624	7239187	58.65	92824	26
HS05038	782644	117812	77818574	11717922	418	5437	319641	41.76	735	136
HS05039	1871144	366024	186398252	36505782	455	5384	340105	41.48	718	150
HS05040	909582	114820	90479990	11414612	416	5964	310642	41.74	723	137
HS05041	832934	176086	82729760	17522564	398	5346	326677	41.11	825	131
HS05042	998810	136632	99357972	13596896	395	5387	308476	41.18	763	128
HS05043	1477750	126008	146973714	12527592	400	5411	318122	41.21	784	127
HS05044	1114042	86100	111116360	8583506	369	5347	293762	41.26	781	122
HS05045	1091108	200028	108716246	19953474	434	5307	306289	41.4	690	146
HS05046	908056	164246	90397354	16376138	380	5491	306418	41.69	787	124
HS05047	1128172	159910	112253336	15915358	392	5345	317747	41.14	796	125
HS05048	968734	162638	96355470	16197314	382	6942	312892	41.19	806	124
HS05049	1520306	333620	151493174	33285832	469	5473	360394	41.08	755	153
HS05050	953972	150928	94720152	15006570	422	5373	325848	41.54	739	139
HS05051	858810	121440	85251694	12053866	432	5782	337707	41.94	756	143
HS05052	872932	121012	86743870	12032762	416	5391	316796	41.63	742	135
HS05053	938650	182498	93439072	18188774	376	5444	321202	41.71	872	120
HS05054	1961164	530640	195518302	52991030	486	5509	386977	41.13	815	161
HS05055	848352	106908	84388900	10630144	395	5319	298262	41.46	742	127
HS05056	992732	124874	98668066	12405472	424	5406	323123	41.44	735	139
HS05057	973600	186980	96713980	18607776	420	5465	336646	41.49	794	134
HS05058	3391386	991114	338647802	99055962	587	5942	414193	41.43	689	195
HS05059	1215768	143972	120965884	14328782	421	5364	299030	41.71	680	140
HS05060	833048	108818	82828082	10818576	372	5394	294409	41.01	801	121
HS05061	1210604	141528	120491954	14074928	412	5315	320356	41.44	762	134
HS05062	948352	182624	94261852	18176316	429	5404	319019	41.67	714	139
HS05063	1079664	144758	107352260	14397744	439	5289	302817	41.38	675	148
HS05064	1083924	170536	107882054	16987976	392	5374	304827	41.79	766	130
HS05065	1649036	113778	164119730	11311710	403	5342	296998	41.65	715	135
HS05066	1070928	180762	106562950	18002082	413	5377	310920	41.19	734	134
HS06001	1680892	211714	167776786	21138608	386	5286	263060	41.52	675	126
HS06002	1578448	227166	157553580	22680616	440	5314	296759	41.49	647	143
HS06003	1388624	544826	138300720	54393484	4280	14701	6753139	64.61	2167	952
HS06004	1479338	205494	147634150	20515012	385	5253	257801	41.92	654	129
HS06005	1674794	230432	167196594	23010438	402	5319	271754	41.87	667	134
HS06006	1071466	169698	106567478	16894086	410	5328	324067	41.3	772	132
HS06007	954210	208708	94893788	20797650	416	76152	546881	40.06	1550	34
HS06008	1825182	181702	182208038	18134596	393	5237	269286	41.4	672	128
HS06009	2201474	1022990	219598096	102212614	887	123349	7288995	64.97	27114	78
HS06010	1034218	144840	102877466	14416888	398	5461	313354	41.16	778	130
HS06011	2295704	277066	229262454	27669420	655	5262	435549	45.9	635	206
HS06012	1832532	178196	182623208	17744632	427	5353	328747	42	749	139
HS06013	1799004	233152	179580312	23279168	405	5239	269393	41.92	644	136
HS06014	1143808	249470	113814042	24874918	541	5972	393582	43.67	723	174
HS06015	2195978	226056	219156804	22556208	418	6322	287049	41.91	665	136
HS06016	1932334	213292	192967304	21296644	385	5897	256993	41.54	651	128
HS06017	1066664	132210	106077008	13145884	413	5364	317480	42.07	757	135
HS06018	980258	152212	97527786	15144120	451	5858	329837	41.78	727	145
HS06019	2039948	225692	203714306	22539978	401	5252	266848	41.68	634	133
HS06020	2038338	254036	203521228	25369512	399	5300	261330	41.95	623	133
HS07001	1870764	416984	186103110	41566088	912	6270	584297	48.08	600	307
HS07002	1900720	454826	189264154	45372400	986	5517	625832	52.11	588	324
HS07003	1750142	439650	174213330	43853160	1722	6270	1020797	57.68	565	631
HS07004	1560118	312222	155359122	31144876	445	48224	361832	42.52	754	108
HS07005	1919970	422160	191225478	42096806	458	6270	318653	42.05	669	151
HS07006	2392598	824834	238543336	82382860	4071	18925	6931922	66.42	3000	675
HS07007	1378012	279774	137241158	27904814	433	6270	292661	41.94	638	139
HS07008	3519170	1905384	351327986	190434938	8806	200780	19799410	63.02	5562	677
HS07009	1856310	354800	184910084	35400378	481	6270	334303	41.77	671	155
HS07010	2554154	1266910	254891362	126603668	3334	381468	8311519	66.47	101254	24
HS07011	1704274	347026	169700982	34610802	467	48224	372085	42.62	742	115
HS07012	1902204	652784	189580218	65206026	8911	44098	5713263	62.82	637	3154
HS07013	3003530	1520792	299710728	151968558	3260	528119	8274676	66.4	146451	17
HS07014	1477970	347238	147224102	34658104	1200	6270	709109	51.74	551	433
HS07015	1168114	274050	116332780	27350832	1346	6895	807035	53.01	571	489
HS07016	2158912	945610	215369832	94495068	9693	15845	9512435	65.28	1127	2346
HS07017	1634392	479628	162889480	47903688	4119	6376	2449789	61.95	573	1524
HS07018	1384670	364052	137939862	36342956	4797	7745	3482961	64.77	756	1587
HS07019	2832714	793618	282474572	79273356	9621	10050	7666882	64.76	843	2840
HS07020	2228078	326650	221922624	32585038	544	7091	355661	45.75	626	181
HS07021	2093484	256396	208441876	25546028	465	6270	320900	42.28	669	150
HS07022	1152714	288194	114774970	28756230	1118	6270	662276	51.73	554	401
HS07023	1047992	171654	104315118	17111094	397	6270	278572	42.16	684	127
HS07025	1096710	207138	109073222	20648968	449	5350	315759	43.57	699	145
HS07026	2676008	1326068	266928792	132505338	10540	44098	15776661	63.44	2200	1919
HS07027	1472630	333730	146620036	33296728	1127	6270	687510	51.3	577	404
HS07028	1802424	416958	179513230	41612344	464	6270	350190	41.88	743	144
HS07029	1615430	274902	160715934	27402850	449	6151	330687	42.17	718	140
HS07030	1187300	228084	118150636	22740338	624	6270	406927	47.65	624	202
HS07031	1077320	195446	107079106	19467764	422	6270	296099	41.76	687	132
HS07032	1948744	788790	194186804	78782108	7096	6425	5205304	59.8	758	2257
HS07033	1392848	293924	138620336	29302108	461	6270	321666	42.47	684	150
HS07034	1607608	409858	160116746	40898768	614	6270	410345	46.09	652	199
HS07035	5566768	3335868	555860116	333452296	14257	596252	31992223	63.57	3913	1494
HS07036	1646654	328796	163848496	32776300	569	6270	387499	44.93	651	181
HS07037	1312248	241420	130600752	24063740	439	6270	298234	41.92	659	142
HS07038	1763790	293520	175890800	29296444	529	6281	355716	46.66	627	168
HS07040	1327794	243374	132368438	24287926	390	48224	317795	43.13	769	94
HS07041	2434684	1076922	243085348	107630204	6337	56038	10807468	60.04	2500	1168
HS07043	2257466	970088	225301228	96939380	6953	28890	9715172	60.16	2017	1184
HS07044	2856892	1309282	285194602	130852512	4697	61533	11313606	60.07	4455	585
HS07045	2441254	675380	243573170	67478358	6828	10273	4563029	59.57	670	2348
HS07046	1621816	305942	161761870	30550300	538	6270	358730	46.4	640	171
HS07047	1732170	472888	172804424	47246632	3162	18133	1812721	61.34	545	1180
HS07048	1387334	223242	138314604	22283054	373	6270	256046	42.38	659	120
HS07049	1660898	308372	165551394	30764504	479	6270	327590	44.46	649	151
HS07050	2012870	494080	200758336	49339784	545	6270	360474	44.99	629	178
HS07051	1673528	333456	166882892	33288960	679	8217	428442	49.76	599	226
HS07052	3769364	1910686	376543026	191008608	8201	142000	20068095	63.11	7162	538
HS07053	3736982	1830070	373305694	182936608	9761	389136	14670455	59.78	2380	645
HS07055	2919094	1026202	291474874	102560444	9807	44098	10923904	64.79	1395	1798
HS07056	1869050	246508	186399344	24601624	442	6270	304849	43.65	655	138
HS07058	2079218	384886	207333154	38426362	1987	6270	1143694	60.67	547	750
HS07059	4754234	2449894	474889894	244899010	2359	546775	12375195	59.87	46840	40
HS07060	22636434	16715264	2263063348	1671269410	10951	1173722	49801593	64.05	170705	79
HS07061	2357724	360540	235161890	35991658	822	6270	502858	51.24	577	285
HS07062	2338666	719308	233410442	71883624	9503	9721	8004620	64.96	897	2586
HS07063	1596868	192874	159318074	19252546	407	5306	284531	42.39	693	133
HS07064	34212670	28887356	3420930904	2888333316	85873	372326	135113916	46.14	2759	7695
HS07065	1202246	131966	119969584	13171994	373	5283	252784	42.13	645	122
HS07066	61669936	50127836	6166061376	5011489656	166791	224934	219989164	44.32	1878	22728
HS07067	2500526	659956	249252702	65910724	5712	6270	3648102	57.44	633	2033
HS07068	1504368	602200	149906678	60137996	6623	6270	5198434	59.77	834	1992
HS07069	1314062	236398	130901132	23572046	927	6353	592267	51.37	598	308
HS07070	17373678	11754526	1736263346	1175194098	16713	1059002	45617306	62.59	118612	97
HS07071	1743074	640152	173780736	63948880	8566	6270	7079844	59.62	887	2569
HS08001	2475400	279582	246883366	27919910	403	5331	269291	41.92	652	133
HS08002	1211272	525010	120738580	52392948	442	5397	332803	41.34	729	140
HS08003	1065330	437552	106306732	43681212	408	6059	281818	41.22	659	135
HS08004	1640920	745348	163555422	74349762	3008	5447	1785894	61.82	575	1118
HS08005	1511112	626026	150485550	62381938	507	5275	352593	41.97	678	167
HS08006	2901292	973264	289507750	97197188	630	5403	441638	43.91	693	210
HS08007	2499026	830690	249205346	82936938	603	5939	430884	43.24	698	202
HS08008	2348762	315920	234455680	31547410	1955	6764	1203513	60.74	574	675
HS08009	3032130	577070	302730482	57653630	3385	53978	6263819	65.66	2734	707
HS08010	2736364	249914	273238050	24962358	592	5270	372096	50.51	592	202
HS08012	2846110	470722	284192072	47035190	4458	21038	3154812	63.9	708	1455
HS08013	3293346	303548	328666846	30311920	718	5123	446971	51.05	594	246
HS08014	2393630	308966	238925938	30851804	1048	5306	641934	54.34	573	368
HS08015	2986514	395962	298174690	39538894	814	5801	492841	50.86	567	285
HS08016	3909602	442640	390258914	44201058	1697	6489	1023048	59.22	563	598
HS08017	2373278	607410	236935500	60692594	4635	54743	5748220	65.53	1539	1137
HS08018	2414220	632474	240958060	63194908	3310	55808	6273123	65.65	2793	677
HS08019	2517642	681466	251298828	68085100	3941	55347	6077231	65.6	2054	892
HS08020	1947854	344756	194466390	34427942	3923	36163	2685562	63.59	681	1311
HS08021	2069930	669030	206617862	66853908	1666	59828	6486507	65.86	7229	259
HS08022	1278256	253768	127528446	25339310	1903	7462	1206503	59.86	606	652
HS08023	1758272	184680	175538004	18435668	479	6389	311961	45.12	629	159
HS08024	2069634	521284	206615146	52093394	3676	45730	6112307	65.69	2266	749
HS08025	2336144	625556	233355326	62519368	2441	56608	6392147	65.79	4370	398
HS08027	2541810	737228	253749160	73668586	1638	95699	6518685	65.77	7909	221
HS08028	1694898	242088	169138310	24169346	1899	6665	1175695	60	587	662
HS08029	1792202	435846	178774530	43535384	4903	42188	5342371	65.5	1280	1211
HS08030	2009384	639650	200628378	63916940	2276	97893	6469169	65.65	4757	364
HS08031	1992162	616592	198854410	61607752	2560	55438	6401423	65.74	4027	447
HS08032	1926466	407170	192090396	40656606	5017	30300	4915148	65.25	1097	1334
HS08033	1730552	570804	172754720	57033936	2353	60897	6426388	65.76	4539	397
HS08034	1714052	434740	171002106	43423936	4731	39643	5631820	65.43	1463	1144
HS08035	1137866	143512	113429430	14312582	428	5726	295691	42.07	682	139
HS08036	1343888	183808	134088298	18347230	570	6328	373650	47.24	618	189
HS08037	1493844	211244	149028950	21087900	748	5354	472412	51.35	599	253
HS08038	1366692	125920	136375462	12537526	366	5296	255910	41.65	700	116
HS08039	2389702	1145782	238398996	114506044	973	832452	4921522	63.61	226058	6
HS08040	1062246	321768	105693706	32092452	1162	5401	755553	53.64	625	391
HS08041	3481012	2125836	347566412	212491370	1374	832452	5145104	63.64	306463	6
HS08042	763878	182930	75863316	18216616	676	5410	480556	49.03	712	221
HS08043	908476	358920	90381820	35824466	5044	40048	4135805	64.34	864	1495
HS08044	691434	194582	68596968	19375024	702	5362	487272	48.11	672	230
HS08045	1362854	195538	135640166	19458432	680	5335	470497	47.82	677	225
HS08046	1164066	280176	115864666	27946060	451	5712	338758	41.41	726	147
HS08047	999686	211222	99391474	21047910	418	6286	324862	41.28	767	141
HS08048	1255408	415218	125091434	41464394	3071	29537	5074421	58.09	2438	606
HS08050	1597486	364618	159037172	36373794	1826	5360	1093053	58.48	574	664
HS08051	1631290	491714	162424168	49076936	5155	54724	4041831	63.82	819	1565
HS08052	1321976	245194	131592838	24452686	940	5329	635020	52.19	637	292
HS08053	1555478	681326	155105864	68072238	4707	55918	6391203	65.31	1861	971
HS08054	993632	306130	98694778	30537476	2689	53757	1773909	60.9	633	895
HS08055	3537134	969524	352982318	96881242	909	7126	671705	48.48	733	272
HS08056	15894528	10885524	1588736076	1088416970	1815	609539	6010862	54.31	254856	8
HS08057	3008610	796386	300099808	79573758	529	6134	382644	41.31	720	175
HS08058	3425116	1125204	341863204	112455700	1870	5327	1111614	56.84	571	694
HS08059	1877960	433196	186975554	43221010	500	5845	351287	41.75	686	165
HS08060	1019496	152342	101254458	15152576	421	5504	342841	41.34	808	140
HS08062	1864504	399962	186015644	39960476	2431	5277	1433899	60.52	566	903
HS08063	2561240	1174320	255492510	117349350	7042	58230	13464006	63.97	3924	786
HS08064	1653402	487010	164782710	48619426	1261	11272	1059633	56.85	873	291
HS08065	1525252	339308	151879500	33853240	1098	5330	671062	52.97	579	387
HS08066	2198152	1156504	219007406	115536482	2999	390348	4744624	43.61	38341	24
HS08069	2040362	295024	203468326	29452220	419	5262	283765	41.87	663	138
HS08070	9977150	6665054	997393742	666368006	6368	711142	9874339	61.67	78007	18
HS08071	1141606	219710	113847002	21932204	908	5336	544134	52.75	558	324
HS08072	920048	200608	91608780	20004306	429	5241	293233	42.39	665	139
HS09001	1608816	151478	160590392	15111758	394	5416	271281	41.6	665	127
HS09002	1734072	165986	173140456	16570154	356	5255	241072	41.58	655	117
HS09003	1682766	163326	168003490	16304972	367	5305	246674	41.63	650	118
HS09004	1671156	144596	166833270	14431844	358	5730	241460	41.91	677	119
HS09005	1551806	137740	154951024	13746424	377	5212	255981	41.74	655	126
HS09006	1572286	165944	156994728	16570020	377	5666	249713	41.72	633	128
HS09007	1383728	172914	138064302	17262162	375	6716	255544	41.78	657	121
HS09011	1789538	261444	178279982	26075376	463	5372	316521	40.85	662	152
HS09012	937000	87196	93224012	8659754	418	5319	294545	40.86	674	134
HS09013	1011508	131752	100641100	13104406	428	5336	297473	40.86	679	136
HS09014	893372	129466	88749250	12853306	436	5310	312840	41.81	693	139
HS09015	1299328	198768	129576202	19827238	419	6096	301457	41.44	691	135
HS09016	945254	145104	94237496	14466338	409	5345	302911	41.58	721	133
HS09017	984308	183986	98052940	18350898	432	5995	313189	41.73	700	141
HS09018	2342604	538630	233993022	53840480	410	5422	289472	41.77	689	133
HS09019	1393058	265060	139011924	26472610	445	5388	324973	42.19	719	142
HS09020	937980	117768	93378060	11720906	434	6113	309696	41.74	690	140
HS09021	3428132	790170	342233172	78959376	519	5298	350032	40.87	648	175
HS09022	927556	146342	92252246	14567604	444	5345	308428	41.63	671	148
HS09024	1119282	148366	111401944	14779828	397	5854	330055	42.35	820	127
HS10001	741496	145318	73727728	14463292	454	5263	307690	41.61	656	154
HS10002	1389388	171154	138368512	17053606	423	5366	292194	41.47	653	140
HS10003	1440096	181632	143399608	18100228	433	5331	309504	41.71	704	140
HS10004	1834606	357534	182892074	35699806	441	7405	309509	41.14	666	145
HS10005	2116546	391780	211037680	39111596	483	5384	332477	41.41	668	163
HS10006	1537366	370810	153249286	37020010	487	5424	343492	41.38	687	159
HS10007	1489322	353374	148309310	35258308	3886	18858	2824955	61.67	722	1222
HS10008	1583148	329142	157727752	32838478	499	5309	346059	41.15	672	169
HS10009	2053994	509862	204897544	50928146	534	5270	374864	41.23	689	177
HS10010	1155532	226270	115070570	22563168	430	5847	303355	41.07	680	144
HS10011	1383328	175836	137714366	17508776	441	5882	322578	41.48	706	146
HS10012	1349130	199982	134204584	19903104	462	5359	332378	41.8	705	156
HS10013	2509834	187050	250563186	18653792	418	5417	304021	41.37	715	137
HS10014	937072	158454	93253510	15781102	424	5279	313750	41.41	714	140
HS10015	789584	119654	78470188	11893070	447	5316	320016	41.49	701	147
HS10016	715816	163568	71199946	16296318	439	5892	317886	41.29	704	145
HS10017	698618	114378	69258462	11342778	443	5311	321381	41.62	715	145
HS10018	1038066	129554	103261598	12867468	463	6085	311688	41.78	660	153
HS10019	1388110	275818	138163908	27495546	471	7312	330487	41.18	676	151
HS10020	2123622	569468	211789404	56874932	526	5322	361082	41.14	671	177
HS10021	1526600	288126	152093754	28740620	451	5414	344239	41.37	745	144
HS10022	1183082	246482	117697230	24560376	473	5344	335609	41.5	679	156
HS10023	1430682	230014	142438942	22924416	447	5288	311266	41.65	672	149
HS10024	1248186	160612	124316364	16005944	425	5348	306893	41.11	698	135
HS10025	866094	116436	86125102	11571640	433	5315	313131	42	708	139
HS10026	761472	118058	75611030	11727138	443	5279	305393	41.29	655	147
HS10027	3072964	1052984	306631782	105212056	594	5366	419289	42.11	688	201
HS10028	2735798	828974	272926732	82816096	577	5339	400984	41.04	675	192
HS10029	2878164	826702	287171956	82584924	580	5355	407968	41.11	703	196
HS10030	2469216	780876	246343884	78007734	555	5384	386837	42.03	686	182
HS10031	1060310	212216	105456872	21147484	429	5897	312258	41.26	697	142
HS10032	1456924	322842	145071028	32198504	494	5403	343182	41.56	686	166
HS10033	1744918	446808	173826848	44590262	466	5300	341181	41.4	721	155
HS10034	2027026	547766	202195934	54706482	470	5334	330995	41.04	684	161
HS10035	1608620	185238	160233748	18456354	421	5286	295879	41.5	683	140
HS10036	1511290	208462	150467256	20771906	438	5677	318753	41.68	703	143
HS10037	1153906	170890	115037362	17043034	393	5396	296138	41.14	737	131
HS10038	1359180	221996	135459654	22148688	400	5689	297239	41.12	715	129
HS10039	960590	187704	95498020	18688880	453	5348	328402	41.28	703	150
HS10040	974654	239514	96924228	23870266	436	6135	339910	41.6	765	147
HS10041	855052	144844	84931802	14405588	433	5932	306628	41.8	688	147
HS10042	1144196	254328	113813818	25344390	491	6318	356825	41.27	703	159
HS10043	1527462	172904	152054644	17211492	399	5822	301360	41.06	725	131
HS10044	5227224	145624	521804968	14488338	409	5853	290798	41.83	698	143
HS10045	3286548	115052	327887272	11430002	427	5859	303743	41.8	690	140
HS10046	1214062	137108	120775140	13635388	450	5314	314629	41.51	690	148
HS10047	1198478	165338	119146018	16450068	453	5866	318934	41.68	680	150
HS10048	198444	141264	19509874	14063652	415	5345	297163	41.38	697	137
HS10049	2185454	128518	217753392	12781270	426	5265	312189	41.53	720	142
HS10050	1252184	154310	124571930	15344500	412	5372	308084	41.35	715	133
HS10051	1178358	181374	117195038	18045292	431	5378	312790	41.68	711	141
HS10052	934194	115180	92807522	11438122	439	5379	318869	41.59	699	146
HS10053	866222	128382	86091428	12760678	453	5372	331124	41.27	705	150
HS10054	991684	243788	98530288	24280296	456	5364	336774	41.43	715	148
HS10055	824838	196578	81918420	19572616	443	6352	330450	41.59	713	146
HS10056	958868	179646	95469450	17907234	424	5453	314194	41.53	733	142
HS10057	896542	169072	89251858	16850530	440	5326	310449	41.14	700	143
HS10058	924214	201858	92072358	20136296	420	5306	297023	41.53	690	139
HS10059	882308	149612	87844742	14907064	427	5353	316264	41.65	711	139
HS10060	941934	157632	93602190	15677588	477	5343	342177	41.62	700	158
HS10061	738900	152710	73346910	15193106	449	5935	325044	41.64	701	145
HS10062	1177248	155140	117076386	15422390	440	5327	315232	41.53	694	146
HS10063	1049826	150182	104318576	14926970	470	5300	323383	41.27	651	157
HS10064	1006722	153982	100096708	15324890	415	5315	303450	42	716	133
HS10065	907790	144970	90191278	14414232	436	5307	304119	41.71	676	148
HS10066	1010642	157582	100574148	15691652	435	5292	310694	41.83	681	143
HS10067	1149550	263558	114421036	26276784	448	5296	327160	41.02	725	146
HS10068	949812	142716	94412590	14194268	439	5346	316853	41.76	720	141
HS10069	865278	135264	85922678	13443088	428	6581	312217	41.55	700	139
HS10070	790634	111048	78483864	11018868	448	5681	322652	41.56	701	148
HS10071	894984	143338	88755322	14223588	465	5903	338082	41.5	713	153
HS10072	1004420	162832	99681888	16186854	464	5167	325775	41.66	684	156
HS10073	859462	108996	85372266	10823826	421	5981	295989	41.93	677	137
HS10074	1101718	172086	109669110	17142960	436	5365	324471	42.01	727	147
HS10075	1049822	186520	104385028	18571222	447	5333	326305	41.87	723	148
HS10076	837732	151600	83161436	15065360	465	5340	333867	41.34	711	154
HS10077	753226	129244	74737790	12830022	460	5258	320676	41.44	677	152
HS10078	1001328	178460	99605416	17768642	450	5294	319283	41.55	694	148
HS10079	841974	201662	83696950	20095996	442	5326	310678	41.73	681	146
HS10080	1698788	117322	169266272	11666088	431	6006	297542	41.45	670	143
HS10081	1694938	125956	168817472	12528054	423	6009	299539	41.14	693	141
HS10082	1458026	373566	145272530	37277838	476	5300	330023	41.1	668	158
HS10083	1247720	383740	124278082	38299512	467	5338	336686	41.37	697	150
HS10084	1632636	338180	162765802	33762454	455	5187	320439	41.17	686	154
HS10085	1713288	314404	170791078	31383760	428	5315	297047	41.05	670	140
HS10086	915610	161166	91021602	16042280	422	5331	303634	41.87	688	139
HS10087	950750	150834	94560184	15014914	417	5995	296478	41.23	684	136
HS10088	1298836	184014	129375758	18338044	396	5788	294446	41.41	731	130
HS10089	939358	172868	93493622	17220624	421	5940	310405	41.52	704	136
HS10090	889340	151358	88451702	15073688	428	5304	299076	41.61	678	141
HS10091	824338	156888	81985814	15618504	406	5437	301318	41.76	719	133
HS10092	1985198	106150	197909510	10548650	403	5270	297465	41.78	725	131
HS10093	1426410	142598	142072398	14197318	411	5267	294874	41.59	696	138
HS10094	1089908	185142	108496908	18447026	410	5287	289835	41.11	666	136
HS10095	1106786	227940	110189818	22725668	429	5246	297256	41.42	683	143
HS10096	1423666	275678	141826878	27494154	444	5294	294441	41.53	641	149
HS10097	1492950	347080	148764084	34637352	459	5292	313487	41.27	679	155
HS10098	1568078	209582	156330476	20892320	358	5209	236091	41.15	645	119
HS10099	1324250	164832	131904480	16416510	410	5193	280179	41.38	654	133
HS10100	918312	168614	91295496	16788902	466	5275	319758	41.83	656	156
HS10101	776028	129584	77128958	12892294	434	5330	305236	41.5	688	144
HS10102	861514	172484	85573630	17175408	443	5251	314944	41.69	693	144
HS10103	1296632	163264	129235978	16262640	430	5275	294596	41.44	666	140
HS10104	916218	121614	91001802	12082024	431	5342	297648	41.62	669	142
HS10105	794906	139074	78828974	13809912	443	5322	318966	42.3	699	146
HS10106	880380	114446	87562110	11381946	424	5258	287414	41.29	652	138
HS10107	891174	132656	88592142	13195932	431	5302	296722	41.68	679	144
HS10108	1250982	191012	124552544	19031306	433	5181	285029	41.67	645	145
HS10109	1179780	279698	117415794	27896542	443	5357	335891	41.06	732	145
HS10110	892490	146850	88659380	14603380	435	5284	300131	41.21	653	141
HS10111	845758	157992	84115960	15737196	426	5307	286083	41.29	651	140
HS10112	1027930	219422	102246416	21875206	433	5264	298139	41.4	652	143
HS10113	882508	183638	87753160	18299274	452	5854	307166	41.7	656	146
HS10114	1271648	182952	126591786	18221374	436	5249	289008	41.88	642	146
HS10115	1098560	152764	109356810	15216320	407	5348	275367	41.75	657	134
HS10116	891588	152440	88658284	15171624	418	5809	289173	40.94	665	134
HS10117	835824	128804	82960754	12793750	426	5991	308900	41.3	698	139
HS10118	886152	126618	88211888	12607060	410	5135	286385	41.75	686	133
HS10119	883588	162424	87915682	16175886	451	5346	302668	41.39	657	148
HS10120	845486	170684	84123490	17007552	427	5273	289118	40.48	647	142
HS10121	1058068	205962	105333756	20533978	431	5238	290759	41.45	648	145
HS10122	1361418	267250	135571852	26648592	449	5269	298396	40.94	632	151
HS10123	1426820	235080	142201762	23444148	456	5265	302629	41.3	630	152
HS10124	877470	169328	87170280	16849670	442	5308	308378	40.95	675	146
HS10125	865694	149776	86086614	14910320	425	5314	301967	41.38	701	142
HS10126	1123292	207604	111768716	20681804	465	5292	308675	41.05	644	155
HS10127	886238	130786	88082454	13010552	439	5347	293899	40.96	656	145
HS10128	1109252	178824	110441520	17817808	360	5290	235030	40.77	633	121
HS10129	1179908	210968	117523686	21038840	432	5307	294068	41.55	659	143
HS10130	1314880	130036	130925068	12944446	423	7312	300446	42.02	687	136
HS10131	912486	152624	90778764	15196962	417	5295	281291	41.96	659	138
HS10132	712204	127864	70740148	12725242	425	5234	291164	41.66	671	143
HS10133	2112516	408276	209948606	40650654	566	5338	425320	43.28	742	185
HS10134	1671944	382004	166672080	38132418	484	5598	343205	41.78	681	157
HS10135	1012984	183962	100807260	18333272	419	5334	306103	40.87	700	132
HS10136	865084	148756	86041538	14807432	448	5257	291034	41.48	619	151
HS10137	1010430	138246	100543796	13765510	412	5248	282197	40.78	664	135
HS10138	1056434	177636	105104140	17693276	445	5342	298829	41.29	661	150
HS10139	809308	112244	80423910	11153500	420	5818	278857	40.9	634	142
HS10140	992876	133330	98775060	13268716	419	5249	285664	41.09	662	138
HS10141	959236	189882	95407298	18920842	427	5332	293857	41.04	671	140
HS10142	855056	146542	85009968	14589090	410	5309	268432	41.42	629	138
HS10143	904558	145722	90010260	14518800	395	5226	258376	41.11	629	133
HS10144	883984	147868	87925646	14727978	431	5281	291981	41.28	657	141
HS10145	847702	138892	84272488	13824128	425	5194	288639	41.56	664	143
HS10146	747282	121136	74329196	12064210	415	6029	278062	41.83	635	137
HS10147	1251824	124052	124650148	12352124	397	5289	270242	41.46	670	132
HS10148	1146620	160184	114081680	15955320	400	5347	266236	41.86	640	132
HS10149	1596592	174068	159058786	17340818	441	5280	294577	41.76	638	141
HS10150	1272244	198716	126684176	19801472	439	5311	295824	41.73	646	146
HS10151	872096	163312	86781680	16269696	433	5346	328039	41.37	725	140
HS10152	956950	204966	95243308	20431282	434	5778	322436	41.33	716	138
HS10153	843144	156018	83887764	15543864	415	6375	315701	41.35	747	133
HS10154	914634	129140	90833436	12827720	438	5888	327420	42.17	728	140
HS10155	1216662	173314	121170330	17275384	424	5328	300432	41.54	685	142
HS10156	642388	122526	63787660	12183542	432	5338	319471	41.85	720	144
HS10157	629722	134338	62503054	13363838	447	5372	332167	41.72	723	148
HS10158	626998	128114	62239638	12739568	398	6137	309714	41.65	761	128
HS10159	629632	123194	62596624	12263974	416	5334	304657	41.64	712	137
HS10160	641454	111226	63796374	11063750	429	5281	308540	41.54	706	144
HS10161	956214	134310	95242148	13384402	408	5396	303937	41.28	720	134
HS10162	955564	133076	95131910	13249920	409	5322	308310	41.97	727	132
HS10163	1358070	139610	135187746	13892632	437	7148	316044	41.86	710	144
HS10164	1154996	171348	115002320	17074978	396	5331	289579	41.87	714	130
HS10165	1286628	143614	128157570	14310060	422	5357	311893	41.74	716	134
HS10166	1202038	124464	119720322	12402634	405	5339	303085	41.87	741	132
HS10167	1049180	144054	104374802	14338044	413	5378	310394	41.43	714	132
HS10168	1007206	160708	100295722	16021704	432	5831	317284	41.89	717	138
HS10169	1133432	181562	112951364	18118356	435	5355	317664	43	713	142
HS10170	1210096	187984	120428628	18734928	411	5931	306465	42.1	730	133
HS10171	972156	143136	96691770	14251206	445	5366	326265	42.18	712	147
HS10172	1504696	332018	149858154	33130556	581	5883	393971	45.57	666	194
HS10173	1303790	227762	129810234	22703666	432	5360	318370	41.18	727	140
HS10174	1594918	244578	158883996	24386194	450	5354	329773	41.75	728	146
HS10175	1475704	214058	146990770	21336050	409	5326	307386	41.79	728	131
HS10176	1175396	232258	116936184	23146984	449	5390	328152	41.61	717	148
HS10177	1153426	213972	114745566	21323810	451	5361	325242	41.6	699	147
HS10178	914104	147916	90743468	14697236	471	5387	345162	41.56	722	156
HS10179	896088	146934	88994686	14607658	448	5328	322819	41.7	697	148
HS10180	1255424	103526	125167312	10311858	385	5231	281502	41.51	695	125
HS10181	1021632	96876	101748636	9640172	383	5295	284765	41.18	718	124
HS10182	1320598	194722	131431868	19390244	441	5362	323492	41.73	707	146
HS10183	1543026	256818	153678546	25602858	450	5284	323123	42.19	709	149
HS10184	1856354	257606	184946380	25674942	428	5373	315041	42.22	715	142
HS10185	1139486	284248	113452030	28354072	459	5367	339492	42.5	724	152
HS10186	1350084	235316	134392220	23444446	423	6034	313788	42.09	723	141
HS10187	991088	207926	98401116	20691834	665	5744	454003	47.4	671	221
HS10188	782504	130126	77600604	12916514	466	5381	340357	41.79	697	155
HS10189	866930	156778	86066720	15590466	444	5380	335011	42.11	739	148
HS10190	853124	183824	84710790	18292064	425	5361	309500	41.92	715	140
HS10191	920162	181716	91486808	18103642	450	5405	336234	41.76	733	150
HS10192	769322	134946	76408050	13417256	423	5390	316458	41.9	726	140
HS10193	888480	148902	88281774	14807530	423	5344	314855	41.59	717	138
HS10194	778390	128346	77232184	12750522	451	5393	328070	42	693	149
HS10195	823678	159366	81754596	15848042	453	5373	325381	41.56	698	152
HS10196	950982	174134	94454046	17330250	449	5355	327847	41.53	709	146
HS10197	860354	138350	85438442	13754042	443	5358	331465	41.95	724	148
HS10198	944046	162730	93747424	16188532	437	6495	323853	41.61	721	142
HS10199	864608	140842	85933598	14020864	380	5504	325285	41.72	878	126
HS10200	928974	137402	92261694	13652144	461	5357	344175	41.81	735	151
HS10201	945320	135902	93849452	13501878	453	6076	322953	42.09	691	148
HS10202	1001536	130446	99402098	12960290	466	5328	327719	42.11	675	153
HS10203	1131664	138646	112390586	13768276	456	5398	326900	41.78	693	149
HS10204	971146	179662	96493730	17878470	467	5373	345513	41.48	716	156
HS10205	913064	142656	90639878	14173950	436	6126	328721	41.62	728	140
HS10206	1310466	230364	130308590	22939396	458	5415	340853	41.59	723	153
HS10207	1353480	245476	134746968	24469530	467	5720	333579	41.89	700	152
HS10208	1315548	125270	130827262	12440442	449	5358	310203	42.19	660	147
HS10209	1096946	149620	108845450	14855960	473	6357	338402	42.11	689	152
HS10210	1212696	149760	120529050	14886902	462	5425	329975	41.88	696	149
HS10211	1131756	137726	112512636	13692474	449	5345	310340	42.04	666	148
HS10212	1104144	151746	109643188	15069804	481	5241	335279	41.95	683	157
HS10213	1228422	154058	122228538	15322642	453	5342	313092	42.18	672	150
HS10214	1545258	266736	153788688	26590460	463	5424	313898	41.75	671	156
HS10215	1604204	306082	159732718	30530578	473	5413	323519	41.55	652	156
HS10216	1063332	178010	105650284	17705452	462	5838	328869	41.58	703	151
HS10217	933254	138808	92654708	13789348	456	5412	328120	42.1	704	153
HS10218	952574	113320	94639334	11258546	434	5218	317714	42.1	713	141
HS10219	793408	129276	78745610	12848458	458	5870	329901	42.21	700	153
HS10220	1144684	87142	114086356	8680628	388	5324	290548	41.71	747	125
HS10221	1762038	262658	175693830	26212500	412	5360	300462	41.35	710	133
HS10222	845402	108804	83855292	10791580	430	5421	326048	42.11	748	142
HS10223	1183488	185512	117770092	18475264	435	5359	339135	41.86	751	137
HS10224	1151742	194486	114521248	19354688	458	5424	335133	41.52	707	149
HS10225	1143276	128330	113712408	12751098	417	5278	305727	41.24	721	135
HS10226	1203550	109328	119818170	10864524	408	6184	310999	41.54	739	130
HS10227	1025656	112830	101970554	11200358	436	5419	318326	41.39	691	141
HS10228	934954	121286	92958626	12051920	430	5280	312229	41.54	705	137
HS10229	1335620	212214	133075210	21164332	447	5305	319173	41.38	684	147
HS10230	1491138	250708	148535948	24999050	434	5381	323098	41.44	725	146
HS10231	1248662	137968	124446224	13750762	405	5399	302672	41.64	730	134
HS10232	977446	117886	97359792	11738464	411	7298	301944	41.7	722	137
HS10233	1523108	356638	151684298	35570364	482	5386	342107	41.6	692	161
HS10234	1168764	243008	116439292	24244624	455	5296	318182	41.38	687	152
HS10235	919942	161620	91412876	16078624	435	7122	316120	41.88	708	145
HS10236	1790348	437262	178499442	43651042	471	5306	329247	41.55	670	156
HS10237	976770	142084	97137258	14134472	429	5392	323202	41.7	720	138
HS10238	971122	158328	96570372	15753062	421	5768	319421	41.6	730	139
HS10239	1002312	129074	99599714	12821582	434	5304	324922	41.77	725	140
HS10240	1068130	175568	106272078	17478720	452	5991	331901	41.59	709	152
HS10241	978616	138026	97305728	13728032	439	5335	322584	41.82	727	143
HS10242	1029782	158788	102372612	15796194	438	5385	318622	41.73	700	147
HS10243	887202	171038	88092052	17010068	450	5416	332469	41.7	712	147
HS10244	754950	126026	75012500	12526548	424	5402	320598	41.51	727	135
HS10245	1103360	112368	109896406	11187318	406	5389	305528	41.19	747	136
HS10246	956134	131828	95003444	13102032	441	7288	320098	41.4	704	145
HS10247	893720	103498	88742338	10268160	437	5351	324918	41.62	729	143
HS10248	1071702	111266	106528882	11038766	422	5333	316420	41.67	718	138
HS10249	955138	121796	94885528	12091324	401	5344	308920	41.49	755	134
HS10250	1125834	134456	112065358	13377028	401	5354	308423	41.72	743	132
HS10251	1308012	297868	130248546	29703842	456	5368	332089	41.54	711	148
HS10252	1851962	445880	184736182	44530818	494	5361	359446	41.31	713	163
HS10253	1694016	397390	168919324	39675038	463	5758	330638	41.02	684	152
HS10254	931094	185340	92582304	18461908	398	6145	303094	41.25	755	131
HS10255	852488	164658	84655252	16383156	447	5329	334103	41.67	733	148
HS10256	1305038	289620	130001230	28894472	419	5405	313892	41.12	748	139
HS10257	1208762	298626	120288564	29775770	465	5296	325978	41.73	680	156
HS10258	1435220	129468	142922704	12886462	409	5396	303404	41.7	715	134
HS10259	1393736	126000	138855110	12547096	421	5334	297825	41.45	702	140
HS10260	1087536	236442	108307582	23586700	450	5340	330346	41.55	713	150
HS10261	1047452	177712	104166594	17685548	445	5905	346592	41.26	769	143
HS10262	895224	132816	88971184	13201718	437	5624	329371	41.98	728	144
HS10263	834618	147618	82987090	14693492	394	119732	456299	41.72	1115	47
HS10264	839180	137640	83463114	13697432	399	5342	308572	41.36	749	130
HS10265	728138	124680	72333626	12396406	386	6545	310644	41.28	794	125
HS10266	803490	113742	79946110	11322682	399	5453	302382	41.39	748	130
HS10267	729808	114402	72544766	11374800	389	5643	308149	41.01	792	130
HS10268	746870	100092	74303386	9951990	391	5364	306935	40.97	754	128
HS10269	813334	116188	80932366	11561234	367	5474	302200	41.2	807	121
HS10270	890150	135498	88568610	13485890	386	5457	302805	41.42	797	130
HS10271	1213262	179762	120814814	17914986	407	6078	310602	41.46	734	131
HS10272	1210740	236168	120537684	23541888	410	5377	295649	41.16	696	137
HS10273	1327446	248970	132181536	24832260	417	6056	301667	41.36	699	139
HS10274	1157254	235964	115179306	23522086	453	5829	325229	40.98	687	149
HS10275	1242374	169838	123660588	16909266	477	5786	324645	41.78	652	156
HS10276	612022	125770	60666634	12500528	415	5315	309553	41.62	731	139
HS10277	691840	152542	68709432	15183264	421	5369	311525	41.3	702	136
HS10278	623482	138516	61927506	13786982	418	5380	320088	41.13	764	138
HS10279	951786	188396	94703242	18772044	415	5450	329157	41.44	779	135
HS10280	888258	186832	88303888	18602614	435	5398	333271	41.33	763	140
HS10281	695224	133980	69010210	13325604	412	5310	312041	41.68	736	134
HS10282	615848	125936	61147438	12528048	395	5871	300920	41.4	732	132
HS10283	960116	150264	95522066	14967070	397	5415	309173	41.55	750	129
HS10284	1095624	209624	109070544	20898492	436	6189	316400	41.29	708	141
HS10285	2912408	157282	290692906	15652034	421	5325	327454	41.24	749	137
HS10286	910338	139042	90569036	13838390	389	5408	304353	41.61	763	123
HS10287	1152586	330186	114782022	32949220	467	5988	358325	41.21	753	152
HS10288	1118858	255936	111298416	25515256	450	5166	324942	42.26	703	148
HS10289	1689410	231704	168140674	23094626	449	7110	311148	42.38	670	149
HS10290	1792632	216516	178630630	21574462	452	5417	329017	41.72	715	148
HS10291	892962	166226	88748402	16545178	456	5381	316209	42.1	670	154
HS10292	1937196	250320	192797838	24949964	474	5321	330218	42.15	664	154
HS10293	887884	137528	88167886	13679888	436	5305	307332	42.6	696	145
HS10294	990894	140830	98461824	14010784	426	5908	314123	42.35	711	138
HS10295	890268	145664	88425792	14485400	451	5357	328305	42.08	702	148
HS10296	1910404	236880	190260936	23623280	437	5398	322290	41.55	715	144
HS10297	910872	195106	90516148	19427622	464	5288	320807	41.45	669	155
HS10298	1978650	243408	197082308	24278182	444	5349	311825	41.94	678	149
HS10299	1749006	241008	174323798	24039884	416	5387	300090	41.81	706	133
HS10300	1110762	277840	110482756	27705152	1895	6419	1193679	57.35	602	655
HS11001	1064214	115726	105836564	11507260	409	5785	277024	41.28	659	134
HS11002	1274762	128532	126905340	12786048	417	5241	284412	41.1	669	138
HS11003	942922	105312	93727930	10468052	385	5272	264065	41.51	663	125
HS11004	1203246	127830	119822686	12726712	418	5331	299935	41.13	703	135
HS11005	899216	129960	89446616	12929066	451	5226	306538	41.48	650	151
HS11006	739982	112436	73536384	11175774	417	5372	299459	41.8	694	135
HS11007	1269574	133292	126318142	13259884	429	5214	298232	41.65	681	142
HS11008	1243370	145360	123820954	14477846	417	5358	279224	41.31	664	140
HS11009	1154320	99536	114887650	9889256	427	5315	284492	41.78	652	142
HS11010	841076	104544	83680218	10401100	396	5341	264554	41.58	646	131
HS11011	1153522	258084	114935754	25737602	424	5224	281885	40.87	651	142
HS11012	1166984	137486	116216028	13696254	416	5336	290943	41.35	670	136
HS11013	865358	89042	86011178	8841298	395	5250	268229	41.51	667	132
HS11014	1614026	123294	160805642	12274738	394	5392	275058	41.43	693	130
HS11015	1330952	104320	132510884	10375290	397	5315	272185	41.11	650	131
HS11016	1509446	320946	150397100	32023514	484	5423	337208	41.59	689	162
HS11017	1734106	363246	172897136	36260586	460	5267	308174	41.21	648	154
HS11018	2672378	298866	266597026	29825644	444	5362	306223	41.33	669	148
HS11019	1884860	247548	187879246	24686126	425	5325	291340	41.02	677	140
HS11020	2153308	434750	214851616	43426912	438	5314	304822	41.51	678	145
HS11021	2396890	638790	239147022	63814452	515	5256	338555	41.19	625	173
HS11022	2453270	447068	244636488	44624046	500	5335	329820	41.45	626	168
HS11023	2606200	545124	260053440	54454396	491	5322	317571	41.59	612	168
HS11024	1328976	104042	132393436	10349712	416	5296	290443	41.59	668	138
HS11025	889888	92530	88493020	9192182	407	5272	285741	41.69	677	132
HS11026	1204068	98062	119889802	9747510	393	6092	280931	41.37	676	126
HS11027	1807062	116672	180195340	11624744	398	5236	259667	40.88	632	132
HS11028	1430800	171464	142559286	17085164	424	5292	303452	41.48	687	139
HS11029	2273956	139296	226911710	13878148	383	5297	263181	41.19	663	124
HS11030	1150050	80938	114483556	8044342	398	5258	279934	41.39	685	131
HS11031	1086956	95360	108142952	9480144	379	5359	256451	41.73	673	128
HS11032	929226	81666	92432902	8103186	400	5351	298913	41.3	743	128
HS11033	879222	91518	87499028	9099482	413	5313	285735	41.43	679	137
HS11034	3768922	1237404	375373870	123626148	1697	13530	1142952	37.72	643	517
HS11035	1718350	231344	171354812	23088908	361	5524	322145	41.6	938	119
HS11036	1698032	302028	169251998	30151758	374	9440	360067	41.86	957	111
HS11037	1561348	195300	155595284	19484172	366	5591	317209	41.68	886	120
HS11038	1563960	274470	155453178	27372508	363	5556	318455	41.52	889	119
HS11039	2115146	389966	210596130	38911562	380	5517	330440	41.71	907	125
HS11040	1539392	401158	153440360	40068636	323	6757	303153	41.68	956	104
HS12001	613312	75632	73650710	10682136	490	20422	468452	41.63	1144	131
HS12002	678784	72984	78653172	10206260	486	6066	448653	42.3	1132	139
HS12003	654258	62708	78874002	8810954	380	6156	362570	41.88	1153	109
HS12004	680340	81560	78747858	11401896	444	5766	406272	42.01	1060	137
HS12005	660774	71216	77389826	10000852	431	7142	393496	41.8	1068	129
HS12006	728490	91592	87254250	13075254	560	5834	477784	43.19	977	169
HS12007	691658	72088	81494326	10125932	421	5529	389204	41.61	1111	122
HS12008	807172	149874	98224228	21674456	787	80852	762212	43.03	1093	175
HS12009	731086	70316	88279742	9883186	414	5714	387383	41.83	1116	119
HS12010	803692	241068	100894900	34920196	1238	62243	1197673	44.29	1033	283
HS12011	770142	87366	89610408	12220758	482	5847	440293	42.13	1101	140
HS12012	658448	90080	77314066	12675108	518	5680	480131	41.99	1085	155
HS12013	658532	67708	77399018	9516218	407	5807	386622	41.66	1186	117
HS12014	891060	159486	108162204	23092796	1028	36890	934424	41.15	1000	237
HS12015	595196	66590	73135614	9391356	475	5947	425546	42.07	1091	128
HS12016	622378	84454	68391246	11737774	513	5872	458828	42.29	1069	147
HS12017	631818	67736	78412216	9557968	500	5909	447201	42.23	1105	141
HS12018	605646	98606	77543796	14222598	568	33244	609575	42.12	1271	114
HS12019	613296	63234	75785586	8872360	460	5666	421703	42.29	1148	129
HS12020	533486	61656	66019840	8675684	415	6383	397867	41.88	1167	125
HS12021	455574	59992	55745604	8480502	400	5808	377963	41.75	1147	116
HS12022	790126	215862	97344860	31533574	1221	80852	1088103	44.51	938	295
HS12023	596694	61480	73769828	8624184	455	5932	424605	42.37	1148	128
HS12024	609362	71250	73280854	9998560	398	5794	370112	41.97	1103	121
HS12025	1063684	73196	129269386	10237250	421	5731	397140	42.16	1114	125
HS12026	696310	75572	81185342	10640372	436	5399	407699	42.24	1096	130
HS12027	830344	80336	96454742	11193052	484	5887	449002	42.56	1141	135
HS12028	813548	75424	97642920	10577762	445	5859	410984	41.95	1084	126
HS12029	746204	77124	87748184	10853820	454	5977	434674	41.61	1176	125
HS12030	777000	76618	91402226	10677846	419	5375	404560	41.83	1219	119
HS12031	617950	301820	79564670	44807306	729	81579	4555100	55.42	25171	55
HS12032	919654	612130	125563664	91446932	582	806678	4662248	55.52	316058	5
HS12033	765668	456682	101637772	68060704	493	665106	4582426	55.44	289016	6
HS12034	527856	235914	66862858	34836476	1427	28132	4460339	55.41	5549	246
HS12035	481204	173154	59349150	25475638	2782	9349	3962467	55.35	1828	676
HS12036	588080	234374	76724980	34640330	1381	34293	4497001	55.46	6332	212
HS12037	432730	132740	52095540	19358896	3055	5938	2749594	54.85	999	920
HS12038	680226	369256	89209486	54945416	524	366578	4569898	55.4	75890	16
HS12039	564894	227166	70462798	33517768	1804	20266	4460919	55.3	4032	317
HS12040	521372	230204	65670758	33978492	1699	33877	4455466	55.35	4532	295
HS12041	519028	200062	65722674	29484454	1963	15368	4339389	55.5	3452	379
HS12042	870186	342712	111459390	50834924	611	181301	4600987	55.36	55042	26
HS12043	629962	353940	83299306	52682496	570	197669	4563478	55.43	66881	22
HS12044	554616	249612	70137788	36820704	1218	34383	4547336	55.37	8057	166
HS12045	1190662	808440	163952442	120982982	549	806678	4666189	55.32	289016	5
HS12046	2919566	2558560	424198134	384409202	816	809082	4768536	55.87	316058	5
HS12047	1205972	896210	168312838	134159708	499	549992	4583231	55.41	402305	5
HS12048	1491134	1209406	212870408	181475596	473	808692	4569169	55.47	402305	4
HS12049	3677706	3283718	536666970	493456040	1176	809082	4995552	56.23	325445	5
HS12050	1125518	834104	157426074	125019970	439	809082	4556141	55.44	402305	4
HS12051	890090	596072	120641608	89030704	469	806522	4577575	55.4	325270	5
HS12052	1284588	986804	180823176	147972280	456	809088	4559982	55.47	325381	5
HS12053	1479182	1170290	209743966	175565714	510	880554	4599875	55.43	357347	4
HS12054	1356682	1065442	192035860	159776014	493	809082	4591489	55.48	402305	4
HS12055	910882	488704	120873756	72814736	471	455691	4577394	55.35	234855	7
HS12056	1158630	569186	152573838	84899122	490	665977	4623076	55.39	325381	5
HS12057	1342738	853684	182824524	126876134	489	806678	4582360	55.38	402068	4
HS12058	829598	371208	105907868	54941844	612	240301	4615645	55.31	70571	22
HS12059	1383098	939764	191134964	140653726	531	700474	4605894	55.4	316061	5
HS12060	1020302	553992	134693366	82491210	616	665144	4651740	55.5	357286	5
HS12061	821474	413014	107331652	61399000	548	303584	4599936	55.43	138587	12
HS12062	559634	206812	69722164	30431082	2055	17599	4294587	55.46	3119	409
HS12063	683638	165044	83293032	24026132	3298	6853	3113687	54.81	1080	960
HS12064	545768	120330	65598282	17473138	2434	5808	1823751	53.91	782	799
HS12065	4619940	4079424	675232216	613150422	499	809082	4593689	55.35	316061	5
HS12066	1949566	1488790	274794240	223186978	478	700474	4716889	55.01	289016	5
HS12067	1878818	1483748	267634288	222723970	443	809079	4544864	55.49	402305	4
HS12068	1212768	817638	166643196	122357960	450	806678	4562410	55.41	402026	4
HS12069	1522310	1042742	209703486	156149598	515	809082	4615563	55.27	316061	5
HS12070	540304	66682	61573814	9274228	457	5719	404864	42.69	1040	133
HS12071	545784	65374	63782322	9145656	457	5645	406164	42.6	1081	132
HS12072	806004	88972	94801346	12402550	582	5862	516344	43.15	1103	160
HS12073	562224	69164	65144418	9673638	487	5809	436341	42.7	1102	138
HS12074	624988	68244	73720636	9513240	475	5419	428077	42.44	1094	133
HS12075	599338	81438	69511362	11298690	512	5629	449463	43.17	1016	156
HS12076	667422	78242	77022708	10911274	519	5722	466686	42.91	1101	151
HS12077	545808	66638	63116450	9292006	442	5451	403669	42.07	1084	131
HS12078	624360	73930	71920124	10198896	474	5809	427575	42.6	1108	133
HS12079	396458	63644	46373108	8966512	428	5844	391724	43.15	1072	129
HS12080	668502	246272	84517006	36446146	1160	41433	4556922	55.36	9287	149
HS12081	964254	615790	131368474	92090828	459	665121	4559228	55.44	325461	5
HS12082	1318696	983272	185036370	147464162	480	809082	4573617	55.4	325381	5
HS12083	885994	585480	121554536	87529970	467	809088	4572199	55.44	402305	4
HS12084	1223454	889856	171300988	133358188	499	959632	4611683	55.29	357286	4
HS12085	428736	76364	50501092	10730270	427	6028	399961	41.93	1137	127
HS12086	408980	72444	48705128	10343302	434	5860	405311	42.09	1196	118
HS12087	552602	214022	70566156	31644912	1791	20492	4434958	55.39	3970	333
HS12088	448516	70898	52838054	10037210	460	6677	419627	42.48	1147	128
HS12089	2692748	2262008	388745806	339634562	909	316061	5482271	55.25	62267	20
HS12090	338700	59268	39721186	8357110	412	5746	368059	42.03	1033	128
HS12091	784226	390044	102089006	58132816	932	232041	4830947	55.44	63667	23
HS12092	606750	264542	77890856	39314466	1338	43222	4653719	55.49	8989	160
HS12093	757216	400058	98688342	59197754	1148	145163	4994006	55.39	34662	44
HS12094	876222	504990	117370994	75493206	1311	118833	5286100	55.43	31414	48
HS12095	1095560	702866	149813128	105272368	1111	210952	5213929	55.41	55706	25
HS12096	362174	62092	41985342	8782914	401	5593	372754	41.98	1080	120
HS12097	351724	58198	41190380	8225698	405	5824	366920	42.09	1071	124
HS12098	350896	65364	40848618	9241598	422	5712	384689	42.3	1066	125
HS12099	473888	77930	54461950	10418858	413	44117	427894	43.17	1152	102
HS12100	398984	71940	46652774	10127388	458	5518	429494	41.93	1121	131
HS12101	430584	63340	50272096	8860406	448	5619	414637	42.13	1141	124
HS12102	388028	66080	46087720	9318032	436	6756	399975	41.92	1128	124
HS12103	491652	62600	57495342	8760690	420	5882	399142	41.81	1143	121
HS12104	453144	58480	53076084	8199518	435	5909	397193	41.99	1176	121
HS12105	399914	64744	46422330	9095528	437	5834	401300	41.74	1072	132
HS12106	412346	64852	47478818	9107450	444	5669	402744	42.21	1065	132
HS12107	411426	59310	47936008	8253560	436	6303	390099	42.23	1056	127
HS12108	386912	56626	45584902	7934344	394	5475	370408	41.89	1128	117
HS12109	504400	89386	58802924	12440006	479	5542	447624	44.37	1131	134
HS12110	453838	64880	53069504	9118786	425	6016	390395	42.04	1079	131
HS12111	437530	60218	51951600	8496300	431	6257	397331	41.69	1130	123
HS12112	535154	111454	63341424	16083070	2033	8103	1856258	55.84	1030	599
HS12113	440778	59458	54168008	8318538	437	5503	402278	42.49	1129	125
HS12114	462982	56334	57405926	7901514	412	5682	387043	42.5	1146	118
HS12115	412234	58464	50844564	8196272	410	5864	383967	41.94	1089	122
HS12116	512480	65692	63041196	9217590	460	5722	430268	42.46	1152	131
HS12117	464802	61420	57712636	8615586	438	5464	404642	42.44	1131	124
HS12118	446266	56504	55012264	7798764	413	5785	379606	42.33	1088	122
HS12119	551896	64640	69166838	9025100	462	5892	425580	42.08	1161	130
HS12120	459632	55516	57318330	7793424	407	6010	379206	41.75	1128	118
HS12121	496884	68824	60898930	9448042	459	5917	428616	42.4	1158	134
HS12122	450554	60710	55629394	8495366	438	5605	416057	42.16	1151	128
HS12123	594584	164504	76258880	24165098	3061	8073	3790314	55.28	1538	772
HS12124	850944	399682	113794676	59446524	536	366356	4579774	55.48	110552	13
HS12125	444878	72444	50516822	10158278	446	5874	421520	42.41	1148	128
HS12126	560236	207280	70326114	30554554	2111	13357	4325609	55.36	3117	405
HS12127	507374	198912	64210520	29386664	2200	17807	4248285	55.45	2801	460
HS12128	424102	57978	49429632	8171074	403	6817	374938	41.86	1109	123
HS12129	334042	71696	39573204	10035354	467	5922	423686	42.5	1081	135
HS12130	339482	72902	40142418	10070134	463	5754	424720	42.18	1134	130
HS12131	410494	67060	51567602	9469976	409	5526	385764	42.66	1106	121
HS12132	450454	70342	56433908	9900006	475	5498	428685	42.37	1096	141
HS12133	444284	71680	56094208	10110684	477	6084	442101	42.28	1138	137
HS12134	389644	65918	48905854	9264056	437	5667	407483	41.97	1141	128
HS12135	430404	76022	53681414	10649658	466	5632	420792	42.81	1118	133
HS12136	461944	69156	58392894	9673432	446	5948	411512	42.24	1126	130
HS12137	667402	77084	84909394	10783980	529	7413	475750	42.83	1099	151
HS12138	369300	74284	44846330	10526606	436	5732	417889	42.41	1118	129
HS12139	412638	71022	51148054	9944396	461	5775	420663	42.45	1118	132
HS12140	481908	72794	60879940	10278520	474	5981	434518	42.27	1118	138
HS12141	420864	66898	52827116	9436568	434	5898	403696	42.63	1104	130
HS12142	462564	70528	58759854	9647810	464	5543	421201	42.24	1116	132
HS12143	439662	66922	55149366	9383442	439	5645	400217	42.5	1128	124
HS12144	485834	75594	62026570	10767134	444	5831	411498	42.24	1126	124
HS12145	429650	59246	54873424	8311476	433	5817	391297	42.05	1061	121
HS12146	377572	68860	46430392	9591224	440	5927	396697	42.47	1107	128
HS12147	844626	469286	115285386	70052260	999	313055	4954231	55.42	60936	20
HS12148	701948	274620	93661252	40695478	1028	57052	4577083	55.3	11214	112
HS12149	778326	419430	106998218	62565888	908	297157	4842018	55.4	90206	18
HS12150	983138	87486	121724144	12186304	615	5630	564227	42.83	1085	174
HS12151	657360	285710	88776084	42446066	860	114641	4583050	55.36	17371	80
HS12152	589398	68892	73858184	9647416	511	5841	446339	43.18	1048	147
HS12153	661802	265372	85881862	37680802	1841	24149	4747355	55.37	5601	245
HS12154	643758	292980	86071106	43395648	846	75927	4579525	55.35	17407	82
HS12155	642084	363412	87097388	54109322	994	137347	4850114	55.39	35322	37
HS12156	1198230	714954	165716202	106952974	1083	266963	5238190	55.39	75166	18
HS12157	424460	55610	52428878	7770494	405	6017	379974	42.05	1125	113
HS12158	529248	89406	66785480	12795164	581	5894	483182	46.32	952	160
HS12159	591988	69720	73738754	9805472	478	5678	457738	42.57	1219	130
HS12160	934906	417318	125360978	62110224	545	475220	4648019	55.37	121796	10
HS12161	1336074	939690	189128136	140820856	548	879688	4608704	55.55	402305	4
HS12162	378778	61240	45011564	8605038	438	5388	408886	42.33	1140	131
HS12163	2643634	2206760	384293290	331586570	687	809082	4692062	55.67	316058	5
HS12164	638966	247906	83547606	36628248	2034	34773	4791979	55.42	4717	281
HS12165	4687256	4255460	687403440	639568952	1589	809088	5394205	56.23	289016	6
HS12166	1213298	857804	168151448	128290386	557	809082	4641919	55.26	325333	5
HS12167	1522608	1193758	217935806	178975326	1609	809082	5244199	56.86	316061	6
HS12168	545888	84522	63887762	11939970	503	5924	446986	42.77	1049	145
HS12169	424344	67566	50184486	9448780	471	5359	421093	42.19	1083	136
HS12170	465580	76612	53833732	10384844	478	6016	446596	42.23	1150	135
HS12171	303090	64180	36416344	8968338	438	5438	409922	42.06	1093	130
HS12172	306504	64482	36883492	9015590	450	5583	407055	42.64	1099	129
HS12173	299080	61044	36221586	8549076	426	6180	394202	41.84	1121	128
HS12174	316666	65248	38190294	9179406	424	5844	396018	41.72	1066	128
HS12175	318154	62806	38396934	8823594	422	5791	396145	42.14	1077	126
HS12176	295368	66362	36221748	9358056	415	5749	380505	42.39	1031	127
HS12177	293490	63340	35549938	8954476	417	5819	383146	41.91	1039	128
HS12178	310432	64582	37158328	9037442	426	5569	390078	42.34	1062	129
HS12179	313940	60666	38161094	8542396	423	5583	392576	41.71	1106	130
HS12180	342130	63544	41332708	8920820	440	5492	396923	41.99	1066	132
HS12181	2723690	2381212	398002958	357562858	4146	809085	7418569	60.05	78385	12
HS12182	292800	63950	35605758	9008722	422	6504	389310	41.86	1105	124
HS12183	294566	61460	35701104	8648560	416	5960	379737	41.92	1071	123
HS12184	369258	71816	44699450	10118206	477	6813	441684	42.22	1126	136
HS12185	299194	62484	35910462	8751574	440	5652	400865	42.09	1077	131
HS12186	347038	66084	42056988	9212984	463	5460	424233	42.1	1158	137
HS12187	476642	70314	58191510	9919862	448	6467	409117	42.37	1081	134
HS12188	280246	56132	34059946	7932968	406	5619	366786	42.01	1071	122
HS12189	325800	64886	39092930	9103570	416	6017	392520	42.53	1140	121
HS12190	305630	60842	37469374	8638248	441	5825	402610	42.3	1097	128
HS12191	312910	65894	38175386	9088100	413	5653	385012	42.22	1112	123
HS12192	303956	61482	36996718	8640828	396	5833	367331	42.04	1041	126
HS12193	320950	64492	38657288	9092234	417	5853	388287	41.99	1101	122
HS12194	308444	62708	37489338	8858418	417	5496	387575	42.21	1102	128
HS12195	285708	63184	34228340	8858710	415	5806	382453	42.07	1043	127
HS12196	325106	61440	38832170	8644454	437	6693	391285	42.18	1039	129
HS12197	298632	60566	36198130	8514426	428	5551	387872	42.19	1096	125
HS12198	280322	59104	33843686	8284312	388	5503	367455	41.66	1129	117
HS12199	321196	58938	39259088	8317658	424	5874	380843	41.48	1084	125
HS12200	359042	60152	43617466	8460150	427	5553	389572	41.97	1056	130
HS12201	346056	77976	40425386	9715398	418	8123	398209	42.32	1107	121
HS12202	314858	65560	38007162	9164702	441	5882	414058	42.15	1138	128
HS12203	279252	57664	34201024	8134112	395	5538	368837	41.79	1130	116
HS12204	302110	61428	36628070	8707728	402	6826	356133	42.35	1070	121
HS12205	341308	70340	41690968	9919284	482	5878	428109	42.43	1092	137
HS12206	281080	61676	34021084	8671858	431	5425	400671	41.73	1126	124
HS12207	916460	619648	125392578	92584340	494	806684	4625982	55.37	325270	5
HS12208	318918	58866	38632172	8301786	425	6048	387557	41.96	1095	123
HS12209	728496	380344	94987158	56409796	622	342888	4645357	55.24	73510	17
HS12210	326094	58260	39529944	8180054	440	5562	401152	42.29	1140	122
HS12211	321756	61246	39108404	8644936	429	5945	403576	41.76	1122	127
HS12212	1681352	1293460	237626398	193881860	1708	809088	5344090	56.88	316061	6
HS12213	821786	416932	105708566	61747276	650	269519	4646683	55.44	132068	12
HS12214	545238	182040	67248002	26573442	3230	7758	3792820	55.02	1484	833
HS12215	984388	625362	133816244	93417868	533	806678	4623991	55.26	402068	4
HS12216	1211920	799508	165686430	119429830	715	806285	4737834	55.3	325381	5
HS12217	661152	295276	85465270	43699622	848	68411	4612545	55.28	18650	74
HS12218	398110	73014	45554576	9860296	482	5712	427543	42.19	1062	135
HS12219	509142	84162	56925348	11801500	475	5942	445725	42.25	1167	137
HS12220	574126	74792	66831092	10401350	450	5599	406554	42.22	1104	131
HS12221	438402	75234	51020974	10556760	524	5675	473502	42.76	1113	149
HS12222	862486	609558	120397120	91103616	768	808536	4725297	55.85	316061	5
HS12223	755060	507406	104346204	75782114	464	665137	4564167	55.45	235106	6
HS12224	639442	396866	87462524	59127030	564	325280	4600247	55.54	106138	13
HS12225	988590	756026	140284410	113206250	850	877268	4771668	56.04	325469	5
HS12226	277244	57676	33368552	8138120	416	5711	376113	42.27	1065	121
HS12227	756884	488894	104416538	73046770	499	665696	4571962	55.41	316061	5
HS12228	286792	64964	35058726	9180278	452	5811	411282	42.42	1073	133
HS12229	456942	200830	59173620	29612500	2284	13946	4230135	55.39	2724	485
HS12230	499552	276898	67447150	41120458	933	57650	4527845	55.44	12409	111
HS12231	366626	58330	43767126	8175798	425	5805	384850	42.63	1046	120
HS13001	482922	70460	58970262	9921570	462	5859	422630	42.45	1093	139
HS13002	444236	61050	55644554	8527766	438	5861	397661	42.43	1070	128
HS13003	774640	83736	92474096	11298912	485	5709	441105	42.73	1089	143
HS13004	565066	70656	68410080	9961744	473	5472	422242	42.67	1049	140
HS13005	642750	72272	79554318	10161902	450	5586	413261	42.54	1119	132
HS13006	584350	63784	71290704	8981124	446	6014	406728	42.58	1146	127
HS13007	611388	73968	72796044	10439796	453	5770	413601	42.45	1088	133
HS13008	634452	72814	76131728	10055002	448	5975	408473	42.84	1111	128
HS13009	485332	60030	56541720	8455900	432	5295	390088	42.08	1066	128
HS13010	617334	64426	76186682	9027278	460	5862	416890	42.34	1061	138
HS13011	562978	61018	68377128	8606444	408	5982	374081	42.59	1092	120
HS13012	499970	67242	62078906	9403738	477	5990	425545	43.02	1094	137
HS13013	725072	78406	89229144	11021342	534	5519	475099	42.6	1081	148
HS13014	746766	345720	99534172	51369094	2376	27916	7285596	61.27	5194	422
HS13015	511292	66332	61840614	8669894	408	5841	377316	41.98	1122	120
HS13016	623098	68180	77607330	9594132	483	6243	436054	42.2	1138	135
HS13017	380064	59594	46784666	8369758	437	5756	391217	42.62	1088	127
HS13018	580014	70296	72053356	9821390	478	6002	438857	42.45	1138	135
HS13019	524010	68486	63830140	9623546	460	5897	425412	42.92	1102	135
HS13020	538482	70976	66444276	9939522	490	5876	443510	42.54	1117	143
HS13021	610342	59964	76425084	8410510	412	5835	375696	41.97	1076	124
HS13022	566266	61770	70005722	8651838	427	6005	407776	42.05	1134	128
HS13023	442138	61166	52973840	8580996	426	5392	393335	42.4	1104	130
HS13024	568444	78076	65913012	9901056	417	5438	379525	42.83	1072	123
HS13025	456618	67846	55698458	9495166	454	5949	413057	42.96	1091	134
HS13026	422388	63420	51028862	8866896	427	5531	389882	42.74	1092	130
HS13027	454592	63152	56092464	8855590	437	5561	396629	42.84	1104	129
HS13028	617224	69488	76307158	9491280	463	5618	410167	42.57	1074	129
HS13029	657488	73416	82238550	10290740	483	5716	436832	43.11	1082	140
HS13030	453234	60080	55859810	8494436	436	5862	399935	43.14	1101	134
HS13031	433450	64016	52856864	9051274	442	5772	413814	43.17	1131	128
HS13032	546948	77010	66228756	10747086	506	5817	458234	43.2	1097	144
HS13033	514110	82676	62084392	10983750	466	5830	427770	42.62	1104	135
HS13034	545292	70190	66748194	9810992	466	6319	429314	42.82	1111	136
HS13035	492834	64136	60971870	8999610	450	5852	416760	42.3	1117	128
HS13036	449144	63096	55087790	8847042	469	5487	422716	42.53	1143	132
HS13037	328800	68224	39998690	9602760	429	5493	409321	41.79	1146	125
HS13038	314190	62866	38371728	8864520	400	6996	373113	41.85	1113	117
HS13039	2097606	1807914	304339092	271291364	571	684800	9200787	60.98	199483	16
HS13040	1992776	1717392	290307678	257792294	545	684800	9174701	61.04	192429	17
HS13041	336368	60984	40812540	8606096	450	5799	408316	41.98	1064	135
HS13042	524378	90834	58837074	12786474	518	5815	473617	42.49	1077	150
HS13043	322414	65096	37246822	8866724	433	5825	385654	41.87	1042	130
HS13044	294608	56856	35061476	7986676	408	5428	368294	41.99	1032	125
HS13045	311558	64386	37193504	8968494	453	5949	403984	42.21	1082	132
HS13046	282030	59742	34012428	8349804	429	5780	387014	42.13	1041	128
HS13047	338808	64694	40513882	9049172	441	5805	395446	42.48	1045	129
HS13048	320906	64660	38325732	9059174	454	5652	413165	42.06	1104	133
HS13049	315988	61578	37790612	8612024	420	5380	389464	41.97	1124	128
HS13050	310520	62052	36898468	8689222	472	5731	418942	42.11	1060	140
HS13051	302874	60236	35822516	8326712	403	5669	369675	42.11	1042	125
HS13052	336660	71988	40264190	10147290	443	5413	403222	42.64	1079	135
HS13053	378962	64992	44472404	9112196	437	6340	399867	42.25	1085	134
HS13054	349822	63218	41878044	8811456	423	5604	388921	42.04	1118	123
HS13055	334094	65890	39130000	8920316	426	5912	391132	42.38	1101	127
HS13056	478826824	471324772	71737506296	70873815838	591899	429474	929456536	45.7	2724	58980
HS13057	347898	62378	41725544	8742322	437	6325	402761	41.89	1084	131
HS13058	310878	61104	36967630	8556402	429	5848	388851	41.84	1038	125
HS13059	334662	67670	39663156	9463154	451	5827	414144	42	1114	130
HS13060	325760	67140	38475010	9250550	453	5766	409319	41.87	1070	132
HS13061	370068	70846	41900846	9357838	431	5434	391027	41.9	1059	129
HS13062	302610	62812	35986992	8702088	428	5523	387472	41.99	1046	130
HS13063	282716	58448	33770232	8134842	414	5770	375599	42.37	1033	128
HS13064	303036	59468	36044518	8309642	414	5876	377254	41.71	1045	127
HS13065	327458	65488	38785462	9094290	468	5543	408004	42.37	1007	143
HS13066	326572	80170	39635844	11394290	475	5783	421184	42.4	1016	143
HS13067	281394	59592	33998678	8312642	432	5522	391302	42.1	1072	129
HS13068	318160	62756	37802748	8744590	418	5962	386831	42.08	1072	125
HS13069	443136	85150	52387974	11872992	483	5915	451180	42.66	1093	143
HS13070	396380	72016	45527496	10061482	457	6094	419968	42.22	1124	133
HS13071	473568	90980	53365760	12131668	477	5981	450907	42.35	1163	137
HS13072	493304	81258	56901322	11406250	472	5687	441879	42.51	1141	141
HS13073	477730	92224	55099034	12965880	504	5859	452007	42.48	1075	148
HS13074	453790	81338	51908262	11337504	525	5649	461259	42.47	1058	151
HS13075	473954	88332	54438606	12362826	508	5892	460039	42.66	1103	152
HS13076	436604	79832	50205968	11118468	494	5923	440599	43.04	1043	151
HS13077	519686	92060	59646700	12893142	506	5490	463319	42.77	1094	147
HS13078	492612	88990	56146924	12409756	510	6877	471066	42.19	1127	149
HS13079	640594	63312	73936984	8869248	410	5670	370125	42.49	1035	125
HS13080	127649752	125452498	19118863220	18870574002	656123	443483	865392875	45.16	1899	83190
HS13081	389692	74968	47634428	10498592	489	5841	453826	42.29	1191	137
HS13082	455794	150594	57256990	21952828	627	5414	520240	46.64	1002	174
HS13083	502546	93708	59780156	11642570	514	6036	457096	42.28	1140	141
HS13084	6789388	6378836	1006533874	958544896	686	1057817	13246756	59.42	134899	25
HS13085	3157550	2680330	457312288	402295104	920	818262	13426473	59.31	89810	36
HS13086	537150	95504	64192610	13526890	571	5718	526898	42.2	1157	160
HS13087	389874	74430	47855946	10566956	432	5822	401120	41.72	1134	123
HS13088	401316	71812	48689222	10106402	498	5872	444086	42.59	1112	142
HS13089	368578	66014	45258590	9226106	499	5911	446994	42.31	1115	143
HS13090	7249640	6798518	1075004302	1022273742	2548	1057852	14412855	59.98	104372	32
HS13091	364572	71802	44427780	10066562	472	5829	431168	42.34	1143	137
HS13092	349300	65894	42657584	9190494	462	5468	430716	42.19	1163	130
HS13093	385634	109068	47927176	15591668	1585	5490	1271826	57.84	849	494
HS13094	378364	65608	46221916	9197754	425	6308	393369	42.27	1135	122
HS13095	328098	68922	40066642	9668338	448	6656	413753	42.21	1131	128
HS13096	370648	77136	45227606	10867490	487	5967	445991	42.84	1151	134
HS13097	423084	71176	51823610	9944508	503	6050	451708	42.48	1122	140
HS13098	630702	108714	76354316	15420224	674	5904	582079	45.44	1004	192
HS13099	585722	90128	71834744	12671448	523	5995	485551	42.58	1186	143
HS13100	1071908	568448	140629668	84550070	2928	148519	10441062	55.2	8221	256
HS13101	805654	437640	106013248	65013266	4588	60090	9159316	55.58	4024	381
HS13102	1046008	648134	144231944	96899530	1260	202272	10705075	55.1	21782	121
HS13103	860344	413036	111794124	61353336	2550	83148	6555681	53.68	14917	116
HS13104	1377968	873174	187105032	130412812	6618	901574	10785911	56.64	2675	108
HS13105	832220	452134	110417562	67233530	2424	201114	6595213	53.49	34845	46
HS13106	815776	276812	99749278	40228200	5056	5864	4854497	53.84	1123	1365
HS13107	3004178	2446552	430029316	366817424	3378	881446	7679434	58.95	209920	9
HS13108	2248864	1805538	320754444	270556282	2236	648051	6714961	58.26	235535	9
HS13109	941714	92000	117589768	12959134	498	5924	458653	41.77	1112	143
HS13110	497110	73604	61247630	10369234	465	5971	439503	42.02	1197	130
HS13111	418116	70188	51390146	9807500	514	5883	453636	41.94	1079	141
HS13112	382546	71110	46389174	9905760	448	5506	424435	42.17	1133	133
HS13113	371706	74726	44971064	10462452	473	6706	434957	43.09	1073	141
HS13114	618842	85914	70516162	11997938	460	6298	436625	42.08	1178	133
HS13115	335906	70168	41150034	9939306	442	5804	393353	42.39	1079	130
HS13116	354132	63734	43554848	8957392	422	5714	390530	42.42	1090	125
HS13117	361990	69408	44051438	9713850	451	5723	427339	42.21	1133	135
HS13118	412958	72442	49769838	10185000	463	6519	426806	42.46	1180	130
HS13119	351644	64284	42843014	9023364	450	5956	418054	41.99	1192	128
HS13120	359648	63970	43913116	8986866	408	5447	391265	42.28	1185	117
HS13121	388700	72216	48034010	10208206	460	5419	421906	42.27	1106	133
HS13122	348048	67090	42022666	9414548	432	6742	404437	42.01	1159	122
HS13123	371612	68784	45678830	9686790	473	5974	433171	42.63	1099	136
HS13124	439798	88452	53479044	12203768	502	5914	453538	42.11	1059	153
HS13125	361868	67018	44503202	9447870	434	5886	409931	42.55	1202	123
HS13126	388420	71780	47305228	10092290	477	5744	427519	42.47	1098	135
HS13127	383978	65886	46594618	9176734	436	6045	390587	42.57	1109	126
HS13128	374920	69652	45651612	9783300	447	5845	411921	42.59	1104	131
HS13129	417770	76668	51259692	10727090	478	6567	436765	42.65	1074	143
HS14001	1003710	160750	99962492	16025422	357	5361	279230	41.46	749	114
HS14002	1415298	157372	140958908	15679040	390	5357	288995	41.42	722	129
HS14003	1132570	102098	112753390	10157546	367	5864	285445	41.37	759	117
HS14004	1368194	76994	136301642	7657016	376	5336	274634	41.66	703	124
HS14005	1317268	118984	131147010	11840082	399	5869	285969	41.88	697	131

## Sheet: Table S2
Table S2 Results from pairwise sequence similarity network analyses.
Genus	Seq_ID	Accession_number	Source	ICTV_species	Relaxed_cluster	Strict_cluster	Species_assignment	Assigned_species
Alphatorquevirus	AX174942	AX174942	NCBI		Alphatorquevirus/R1	Alphatorquevirus/R1/S1
Alphatorquevirus	FR751487	FR751487	NCBI		Alphatorquevirus/R1	Alphatorquevirus/R1/S1
Alphatorquevirus	HS02057_1	OZ258606	This study		Alphatorquevirus/R1	Alphatorquevirus/R1/S1	Undetermined
Alphatorquevirus	HS04018_13	OZ258627	This study		Alphatorquevirus/R1	Alphatorquevirus/R1/S1	Undetermined
Alphatorquevirus	HS04018_19	OZ258633	This study		Alphatorquevirus/R1	Alphatorquevirus/R1/S1	Undetermined
Alphatorquevirus	HS04020_13	OZ258659	This study		Alphatorquevirus/R1	Alphatorquevirus/R1/S1	Undetermined
Alphatorquevirus	HS10171_1	OZ258694	This study		Alphatorquevirus/R1	Alphatorquevirus/R1/S1	Undetermined
Alphatorquevirus	KT163887	KT163887	NCBI		Alphatorquevirus/R1	Alphatorquevirus/R1/S1
Alphatorquevirus	KT163903	KT163903	NCBI		Alphatorquevirus/R1	Alphatorquevirus/R1/S1
Alphatorquevirus	KT163905	KT163905	NCBI		Alphatorquevirus/R1	Alphatorquevirus/R1/S1
Alphatorquevirus	MN765862	MN765862	NCBI		Alphatorquevirus/R1	Alphatorquevirus/R1/S1
Alphatorquevirus	MN765897	MN765897	NCBI		Alphatorquevirus/R1	Alphatorquevirus/R1/S1
Alphatorquevirus	MW455351	MW455351	NCBI		Alphatorquevirus/R1	Alphatorquevirus/R1/S1
Alphatorquevirus	MW455455	MW455455	NCBI		Alphatorquevirus/R1	Alphatorquevirus/R1/S1
Alphatorquevirus	MZ286074	MZ286074	NCBI		Alphatorquevirus/R1	Alphatorquevirus/R1/S1
Alphatorquevirus	OL694823	OL694823	NCBI		Alphatorquevirus/R1	Alphatorquevirus/R1/S1
Alphatorquevirus	OL694830	OL694830	NCBI		Alphatorquevirus/R1	Alphatorquevirus/R1/S1
Alphatorquevirus	PP856810	PP856810	NCBI		Alphatorquevirus/R1	Alphatorquevirus/R1/S1
Alphatorquevirus	PP856971	PP856971	NCBI		Alphatorquevirus/R1	Alphatorquevirus/R1/S1
Alphatorquevirus	PP856991	PP856991	NCBI		Alphatorquevirus/R1	Alphatorquevirus/R1/S1
Alphatorquevirus	PP856998	PP856998	NCBI		Alphatorquevirus/R1	Alphatorquevirus/R1/S1
Alphatorquevirus	HS04001_5	OZ258612	This study		Alphatorquevirus/R1	Alphatorquevirus/R1/S4	Undetermined
Alphatorquevirus	HS04018_54	OZ258649	This study		Alphatorquevirus/R1	Alphatorquevirus/R1/S4	Undetermined
Alphatorquevirus	HS12159_7	OZ258772	This study		Alphatorquevirus/R1	Alphatorquevirus/R1/S4	Undetermined
Alphatorquevirus	HS13033_1	OZ258800	This study		Alphatorquevirus/R1	Alphatorquevirus/R1/S4	Undetermined
Alphatorquevirus	KT163906	KT163906	NCBI		Alphatorquevirus/R1	Alphatorquevirus/R1/S4
Alphatorquevirus	LY920502	LY920502	NCBI		Alphatorquevirus/R1	Alphatorquevirus/R1/S4
Alphatorquevirus	MN765552	MN765552	NCBI		Alphatorquevirus/R1	Alphatorquevirus/R1/S4
Alphatorquevirus	MN765588	MN765588	NCBI		Alphatorquevirus/R1	Alphatorquevirus/R1/S4
Alphatorquevirus	MN765628	MN765628	NCBI		Alphatorquevirus/R1	Alphatorquevirus/R1/S4
Alphatorquevirus	MN765777	MN765777	NCBI		Alphatorquevirus/R1	Alphatorquevirus/R1/S4
Alphatorquevirus	MN765781	MN765781	NCBI		Alphatorquevirus/R1	Alphatorquevirus/R1/S4
Alphatorquevirus	MN765782	MN765782	NCBI		Alphatorquevirus/R1	Alphatorquevirus/R1/S4
Alphatorquevirus	MN765783	MN765783	NCBI		Alphatorquevirus/R1	Alphatorquevirus/R1/S4
Alphatorquevirus	MN765809	MN765809	NCBI		Alphatorquevirus/R1	Alphatorquevirus/R1/S4
Alphatorquevirus	MN765824	MN765824	NCBI		Alphatorquevirus/R1	Alphatorquevirus/R1/S4
Alphatorquevirus	MN765842	MN765842	NCBI		Alphatorquevirus/R1	Alphatorquevirus/R1/S4
Alphatorquevirus	MN765843	MN765843	NCBI		Alphatorquevirus/R1	Alphatorquevirus/R1/S4
Alphatorquevirus	MN766132	MN766132	NCBI		Alphatorquevirus/R1	Alphatorquevirus/R1/S4
Alphatorquevirus	MN766134	MN766134	NCBI		Alphatorquevirus/R1	Alphatorquevirus/R1/S4
Alphatorquevirus	MN768061	MN768061	NCBI		Alphatorquevirus/R1	Alphatorquevirus/R1/S4
Alphatorquevirus	NC_038341	NC_038341	ICTV exemplar	Alphatorquevirus homin21	Alphatorquevirus/R1	Alphatorquevirus/R1/S4
Alphatorquevirus	OL548863	OL548863	NCBI		Alphatorquevirus/R1	Alphatorquevirus/R1/S4
Alphatorquevirus	OL548866	OL548866	NCBI		Alphatorquevirus/R1	Alphatorquevirus/R1/S4
Alphatorquevirus	PP856800	PP856800	NCBI		Alphatorquevirus/R1	Alphatorquevirus/R1/S4
Alphatorquevirus	PP856821	PP856821	NCBI		Alphatorquevirus/R1	Alphatorquevirus/R1/S4
Alphatorquevirus	PP856827	PP856827	NCBI		Alphatorquevirus/R1	Alphatorquevirus/R1/S4
Alphatorquevirus	PP856978	PP856978	NCBI		Alphatorquevirus/R1	Alphatorquevirus/R1/S4
Alphatorquevirus	PP856986	PP856986	NCBI		Alphatorquevirus/R1	Alphatorquevirus/R1/S4
Alphatorquevirus	PP856990	PP856990	NCBI		Alphatorquevirus/R1	Alphatorquevirus/R1/S4
Alphatorquevirus	PP856995	PP856995	NCBI		Alphatorquevirus/R1	Alphatorquevirus/R1/S4
Alphatorquevirus	HS04018_16	OZ258630	This study		Alphatorquevirus/R1	Alphatorquevirus/R1/S11	Undetermined
Alphatorquevirus	HS04018_7	OZ258652	This study		Alphatorquevirus/R1	Alphatorquevirus/R1/S11	Undetermined
Alphatorquevirus	HS04020_11	OZ258657	This study		Alphatorquevirus/R1	Alphatorquevirus/R1/S11	Undetermined
Alphatorquevirus	HS10168_2	OZ258692	This study		Alphatorquevirus/R1	Alphatorquevirus/R1/S11	Undetermined
Alphatorquevirus	LY920540	LY920540	NCBI		Alphatorquevirus/R1	Alphatorquevirus/R1/S11
Alphatorquevirus	MN765554	MN765554	NCBI		Alphatorquevirus/R1	Alphatorquevirus/R1/S11
Alphatorquevirus	MN765560	MN765560	NCBI		Alphatorquevirus/R1	Alphatorquevirus/R1/S11
Alphatorquevirus	MN765594	MN765594	NCBI		Alphatorquevirus/R1	Alphatorquevirus/R1/S11
Alphatorquevirus	MN765615	MN765615	NCBI		Alphatorquevirus/R1	Alphatorquevirus/R1/S11
Alphatorquevirus	MN765624	MN765624	NCBI		Alphatorquevirus/R1	Alphatorquevirus/R1/S11
Alphatorquevirus	MN765664	MN765664	NCBI		Alphatorquevirus/R1	Alphatorquevirus/R1/S11
Alphatorquevirus	MN765670	MN765670	NCBI		Alphatorquevirus/R1	Alphatorquevirus/R1/S11
Alphatorquevirus	MN768022	MN768022	NCBI		Alphatorquevirus/R1	Alphatorquevirus/R1/S11
Alphatorquevirus	MN768160	MN768160	NCBI		Alphatorquevirus/R1	Alphatorquevirus/R1/S11
Alphatorquevirus	MW679003	MW679003	NCBI		Alphatorquevirus/R1	Alphatorquevirus/R1/S11
Alphatorquevirus	MZ286105	MZ286105	NCBI		Alphatorquevirus/R1	Alphatorquevirus/R1/S11
Alphatorquevirus	NC_038343	NC_038343	ICTV exemplar	Alphatorquevirus homin24	Alphatorquevirus/R1	Alphatorquevirus/R1/S11
Alphatorquevirus	OM030361	OM030361	NCBI		Alphatorquevirus/R1	Alphatorquevirus/R1/S11
Alphatorquevirus	OP985293	OP985293	NCBI		Alphatorquevirus/R1	Alphatorquevirus/R1/S11
Alphatorquevirus	OP985294	OP985294	NCBI		Alphatorquevirus/R1	Alphatorquevirus/R1/S11
Alphatorquevirus	PP856793	PP856793	NCBI		Alphatorquevirus/R1	Alphatorquevirus/R1/S11
Alphatorquevirus	PP856807	PP856807	NCBI		Alphatorquevirus/R1	Alphatorquevirus/R1/S11
Alphatorquevirus	PP856815	PP856815	NCBI		Alphatorquevirus/R1	Alphatorquevirus/R1/S11
Alphatorquevirus	PP856820	PP856820	NCBI		Alphatorquevirus/R1	Alphatorquevirus/R1/S11
Alphatorquevirus	PP856968	PP856968	NCBI		Alphatorquevirus/R1	Alphatorquevirus/R1/S11
Alphatorquevirus	HS04018_4	OZ258643	This study		Alphatorquevirus/R1	Alphatorquevirus/R1/S14	Undetermined
Alphatorquevirus	HS10030_4	OZ258683	This study		Alphatorquevirus/R1	Alphatorquevirus/R1/S14	Undetermined
Alphatorquevirus	MN765936	MN765936	NCBI		Alphatorquevirus/R1	Alphatorquevirus/R1/S14
Alphatorquevirus	MW455348	MW455348	NCBI		Alphatorquevirus/R1	Alphatorquevirus/R1/S14
Alphatorquevirus	OL694803	OL694803	NCBI		Alphatorquevirus/R1	Alphatorquevirus/R1/S14
Alphatorquevirus	OL694804	OL694804	NCBI		Alphatorquevirus/R1	Alphatorquevirus/R1/S14
Alphatorquevirus	OL694825	OL694825	NCBI		Alphatorquevirus/R1	Alphatorquevirus/R1/S14
Alphatorquevirus	OQ064587	OQ064587	NCBI		Alphatorquevirus/R1	Alphatorquevirus/R1/S14
Alphatorquevirus	PP856972	PP856972	NCBI		Alphatorquevirus/R1	Alphatorquevirus/R1/S14
Alphatorquevirus	MN765584	MN765584	NCBI		Alphatorquevirus/R1	Alphatorquevirus/R1/S33
Alphatorquevirus	HS03019_1	OZ258607	This study		Alphatorquevirus/R2	Alphatorquevirus/R2/S2	Undetermined
Alphatorquevirus	HS04018_14	OZ258628	This study		Alphatorquevirus/R2	Alphatorquevirus/R2/S2	Undetermined
Alphatorquevirus	HS10056_1	OZ258687	This study		Alphatorquevirus/R2	Alphatorquevirus/R2/S2	Undetermined
Alphatorquevirus	MN765255	MN765255	NCBI		Alphatorquevirus/R2	Alphatorquevirus/R2/S2
Alphatorquevirus	MN765256	MN765256	NCBI		Alphatorquevirus/R2	Alphatorquevirus/R2/S2
Alphatorquevirus	MN765757	MN765757	NCBI		Alphatorquevirus/R2	Alphatorquevirus/R2/S2
Alphatorquevirus	MN766435	MN766435	NCBI		Alphatorquevirus/R2	Alphatorquevirus/R2/S2
Alphatorquevirus	MN766566	MN766566	NCBI		Alphatorquevirus/R2	Alphatorquevirus/R2/S2
Alphatorquevirus	MN766589	MN766589	NCBI		Alphatorquevirus/R2	Alphatorquevirus/R2/S2
Alphatorquevirus	MN766611	MN766611	NCBI		Alphatorquevirus/R2	Alphatorquevirus/R2/S2
Alphatorquevirus	OM030360	OM030360	NCBI		Alphatorquevirus/R2	Alphatorquevirus/R2/S2
Alphatorquevirus	AB038619	AB038619	NCBI		Alphatorquevirus/R2	Alphatorquevirus/R2/S17
Alphatorquevirus	HS04020_10	OZ258656	This study		Alphatorquevirus/R2	Alphatorquevirus/R2/S17	Known	Alphatorquevirus homin19
Alphatorquevirus	HS10056_2	OZ258688	This study		Alphatorquevirus/R2	Alphatorquevirus/R2/S17	Known	Alphatorquevirus homin19
Alphatorquevirus	LY920510	LY920510	NCBI		Alphatorquevirus/R2	Alphatorquevirus/R2/S17
Alphatorquevirus	MN766519	MN766519	NCBI		Alphatorquevirus/R2	Alphatorquevirus/R2/S17
Alphatorquevirus	MN766532	MN766532	NCBI		Alphatorquevirus/R2	Alphatorquevirus/R2/S17
Alphatorquevirus	MN766595	MN766595	NCBI		Alphatorquevirus/R2	Alphatorquevirus/R2/S17
Alphatorquevirus	NC_014078	NC_014078	ICTV exemplar	Alphatorquevirus homin19	Alphatorquevirus/R2	Alphatorquevirus/R2/S17
Alphatorquevirus	FR848323	FR848323	NCBI		Alphatorquevirus/R2	Alphatorquevirus/R2/S24
Alphatorquevirus	HS13031_2	OZ258799	This study		Alphatorquevirus/R2	Alphatorquevirus/R2/S24	Undetermined
Alphatorquevirus	MN766511	MN766511	NCBI		Alphatorquevirus/R2	Alphatorquevirus/R2/S24
Alphatorquevirus	MN766523	MN766523	NCBI		Alphatorquevirus/R2	Alphatorquevirus/R2/S24
Alphatorquevirus	MN766540	MN766540	NCBI		Alphatorquevirus/R2	Alphatorquevirus/R2/S24
Alphatorquevirus	MN766583	MN766583	NCBI		Alphatorquevirus/R2	Alphatorquevirus/R2/S24
Alphatorquevirus	MN766604	MN766604	NCBI		Alphatorquevirus/R2	Alphatorquevirus/R2/S24
Alphatorquevirus	MN766618	MN766618	NCBI		Alphatorquevirus/R2	Alphatorquevirus/R2/S24
Alphatorquevirus	MN768018	MN768018	NCBI		Alphatorquevirus/R2	Alphatorquevirus/R2/S24
Alphatorquevirus	MW455392	MW455392	NCBI		Alphatorquevirus/R2	Alphatorquevirus/R2/S24
Alphatorquevirus	MZ285979	MZ285979	NCBI		Alphatorquevirus/R2	Alphatorquevirus/R2/S24
Alphatorquevirus	MZ824933	MZ824933	NCBI		Alphatorquevirus/R2	Alphatorquevirus/R2/S24
Alphatorquevirus	MZ969141	MZ969141	NCBI		Alphatorquevirus/R2	Alphatorquevirus/R2/S24
Alphatorquevirus	PP856957	PP856957	NCBI		Alphatorquevirus/R2	Alphatorquevirus/R2/S24
Alphatorquevirus	HS03020_1	OZ258608	This study		Alphatorquevirus/R3	Alphatorquevirus/R3/S3	Novel
Alphatorquevirus	HS04018_48	OZ258646	This study		Alphatorquevirus/R3	Alphatorquevirus/R3/S3	Novel
Alphatorquevirus	HS04020_12	OZ258658	This study		Alphatorquevirus/R3	Alphatorquevirus/R3/S3	Novel
Alphatorquevirus	LY920431	LY920431	NCBI		Alphatorquevirus/R3	Alphatorquevirus/R3/S3
Alphatorquevirus	MN765979	MN765979	NCBI		Alphatorquevirus/R3	Alphatorquevirus/R3/S3
Alphatorquevirus	MN766025	MN766025	NCBI		Alphatorquevirus/R3	Alphatorquevirus/R3/S3
Alphatorquevirus	MN766043	MN766043	NCBI		Alphatorquevirus/R3	Alphatorquevirus/R3/S3
Alphatorquevirus	MN766095	MN766095	NCBI		Alphatorquevirus/R3	Alphatorquevirus/R3/S3
Alphatorquevirus	MN767727	MN767727	NCBI		Alphatorquevirus/R3	Alphatorquevirus/R3/S3
Alphatorquevirus	MN767834	MN767834	NCBI		Alphatorquevirus/R3	Alphatorquevirus/R3/S3
Alphatorquevirus	MN767943	MN767943	NCBI		Alphatorquevirus/R3	Alphatorquevirus/R3/S3
Alphatorquevirus	MN767948	MN767948	NCBI		Alphatorquevirus/R3	Alphatorquevirus/R3/S3
Alphatorquevirus	MN767956	MN767956	NCBI		Alphatorquevirus/R3	Alphatorquevirus/R3/S3
Alphatorquevirus	MN767974	MN767974	NCBI		Alphatorquevirus/R3	Alphatorquevirus/R3/S3
Alphatorquevirus	MN767975	MN767975	NCBI		Alphatorquevirus/R3	Alphatorquevirus/R3/S3
Alphatorquevirus	MN767980	MN767980	NCBI		Alphatorquevirus/R3	Alphatorquevirus/R3/S3
Alphatorquevirus	MN767994	MN767994	NCBI		Alphatorquevirus/R3	Alphatorquevirus/R3/S3
Alphatorquevirus	MN768128	MN768128	NCBI		Alphatorquevirus/R3	Alphatorquevirus/R3/S3
Alphatorquevirus	MW455395	MW455395	NCBI		Alphatorquevirus/R3	Alphatorquevirus/R3/S3
Alphatorquevirus	MW455415	MW455415	NCBI		Alphatorquevirus/R3	Alphatorquevirus/R3/S3
Alphatorquevirus	MW857571	MW857571	NCBI		Alphatorquevirus/R3	Alphatorquevirus/R3/S3
Alphatorquevirus	MZ285981	MZ285981	NCBI		Alphatorquevirus/R3	Alphatorquevirus/R3/S3
Alphatorquevirus	MZ286221	MZ286221	NCBI		Alphatorquevirus/R3	Alphatorquevirus/R3/S3
Alphatorquevirus	MZ825001	MZ825001	NCBI		Alphatorquevirus/R3	Alphatorquevirus/R3/S3
Alphatorquevirus	MZ969102	MZ969102	NCBI		Alphatorquevirus/R3	Alphatorquevirus/R3/S3
Alphatorquevirus	OP721143	OP721143	NCBI		Alphatorquevirus/R3	Alphatorquevirus/R3/S3
Alphatorquevirus	AY823989	AY823989	NCBI		Alphatorquevirus/R4	Alphatorquevirus/R4/S5
Alphatorquevirus	HS04012_1	OZ258616	This study		Alphatorquevirus/R4	Alphatorquevirus/R4/S5	Known	Alphatorquevirus homin13
Alphatorquevirus	HS04012_2	OZ258617	This study		Alphatorquevirus/R4	Alphatorquevirus/R4/S5	Known	Alphatorquevirus homin13
Alphatorquevirus	HS04018_10	OZ258624	This study		Alphatorquevirus/R4	Alphatorquevirus/R4/S5	Known	Alphatorquevirus homin13
Alphatorquevirus	HS04018_15	OZ258629	This study		Alphatorquevirus/R4	Alphatorquevirus/R4/S5	Known	Alphatorquevirus homin13
Alphatorquevirus	HS04018_17	OZ258631	This study		Alphatorquevirus/R4	Alphatorquevirus/R4/S5	Known	Alphatorquevirus homin13
Alphatorquevirus	HS05024_1	OZ258672	This study		Alphatorquevirus/R4	Alphatorquevirus/R4/S5	Known	Alphatorquevirus homin13
Alphatorquevirus	HS13123_2	OZ258815	This study		Alphatorquevirus/R4	Alphatorquevirus/R4/S5	Known	Alphatorquevirus homin13
Alphatorquevirus	KJ194502	KJ194502	NCBI		Alphatorquevirus/R4	Alphatorquevirus/R4/S5
Alphatorquevirus	KT163880	KT163880	NCBI		Alphatorquevirus/R4	Alphatorquevirus/R4/S5
Alphatorquevirus	MH649039	MH649039	NCBI		Alphatorquevirus/R4	Alphatorquevirus/R4/S5
Alphatorquevirus	MN766467	MN766467	NCBI		Alphatorquevirus/R4	Alphatorquevirus/R4/S5
Alphatorquevirus	MN767159	MN767159	NCBI		Alphatorquevirus/R4	Alphatorquevirus/R4/S5
Alphatorquevirus	MN767173	MN767173	NCBI		Alphatorquevirus/R4	Alphatorquevirus/R4/S5
Alphatorquevirus	MN767176	MN767176	NCBI		Alphatorquevirus/R4	Alphatorquevirus/R4/S5
Alphatorquevirus	MN767185	MN767185	NCBI		Alphatorquevirus/R4	Alphatorquevirus/R4/S5
Alphatorquevirus	MN768044	MN768044	NCBI		Alphatorquevirus/R4	Alphatorquevirus/R4/S5
Alphatorquevirus	MT783404	MT783404	NCBI		Alphatorquevirus/R4	Alphatorquevirus/R4/S5
Alphatorquevirus	MW455447	MW455447	NCBI		Alphatorquevirus/R4	Alphatorquevirus/R4/S5
Alphatorquevirus	MZ286063	MZ286063	NCBI		Alphatorquevirus/R4	Alphatorquevirus/R4/S5
Alphatorquevirus	MZ286114	MZ286114	NCBI		Alphatorquevirus/R4	Alphatorquevirus/R4/S5
Alphatorquevirus	MZ824794	MZ824794	NCBI		Alphatorquevirus/R4	Alphatorquevirus/R4/S5
Alphatorquevirus	MZ824895	MZ824895	NCBI		Alphatorquevirus/R4	Alphatorquevirus/R4/S5
Alphatorquevirus	NC_038339	NC_038339	ICTV exemplar	Alphatorquevirus homin13	Alphatorquevirus/R4	Alphatorquevirus/R4/S5
Alphatorquevirus	OL694801	OL694801	NCBI		Alphatorquevirus/R4	Alphatorquevirus/R4/S5
Alphatorquevirus	OL694824	OL694824	NCBI		Alphatorquevirus/R4	Alphatorquevirus/R4/S5
Alphatorquevirus	OQ064585	OQ064585	NCBI		Alphatorquevirus/R4	Alphatorquevirus/R4/S5
Alphatorquevirus	PP856754	PP856754	NCBI		Alphatorquevirus/R4	Alphatorquevirus/R4/S5
Alphatorquevirus	PP856755	PP856755	NCBI		Alphatorquevirus/R4	Alphatorquevirus/R4/S5
Alphatorquevirus	PP856757	PP856757	NCBI		Alphatorquevirus/R4	Alphatorquevirus/R4/S5
Alphatorquevirus	PP856762	PP856762	NCBI		Alphatorquevirus/R4	Alphatorquevirus/R4/S5
Alphatorquevirus	PP856765	PP856765	NCBI		Alphatorquevirus/R4	Alphatorquevirus/R4/S5
Alphatorquevirus	PP856934	PP856934	NCBI		Alphatorquevirus/R4	Alphatorquevirus/R4/S5
Alphatorquevirus	PP856936	PP856936	NCBI		Alphatorquevirus/R4	Alphatorquevirus/R4/S5
Alphatorquevirus	PP856937	PP856937	NCBI		Alphatorquevirus/R4	Alphatorquevirus/R4/S5
Alphatorquevirus	PP856945	PP856945	NCBI		Alphatorquevirus/R4	Alphatorquevirus/R4/S5
Alphatorquevirus	PP856946	PP856946	NCBI		Alphatorquevirus/R4	Alphatorquevirus/R4/S5
Alphatorquevirus	PP856948	PP856948	NCBI		Alphatorquevirus/R4	Alphatorquevirus/R4/S5
Alphatorquevirus	PP856950	PP856950	NCBI		Alphatorquevirus/R4	Alphatorquevirus/R4/S5
Alphatorquevirus	HS04012_4	OZ258619	This study		Alphatorquevirus/R5	Alphatorquevirus/R5/S6	Novel
Alphatorquevirus	HS04018_3	OZ258639	This study		Alphatorquevirus/R5	Alphatorquevirus/R5/S6	Novel
Alphatorquevirus	HS10030_5	OZ258684	This study		Alphatorquevirus/R5	Alphatorquevirus/R5/S6	Novel
Alphatorquevirus	HS10030_6	OZ258685	This study		Alphatorquevirus/R5	Alphatorquevirus/R5/S6	Novel
Alphatorquevirus	HS10271_2	OZ258695	This study		Alphatorquevirus/R5	Alphatorquevirus/R5/S6	Novel
Alphatorquevirus	HS12008_2	OZ258709	This study		Alphatorquevirus/R5	Alphatorquevirus/R5/S6	Novel
Alphatorquevirus	MK452767	MK452767	NCBI		Alphatorquevirus/R5	Alphatorquevirus/R5/S6
Alphatorquevirus	MN766874	MN766874	NCBI		Alphatorquevirus/R5	Alphatorquevirus/R5/S6
Alphatorquevirus	MN766883	MN766883	NCBI		Alphatorquevirus/R5	Alphatorquevirus/R5/S6
Alphatorquevirus	MN766884	MN766884	NCBI		Alphatorquevirus/R5	Alphatorquevirus/R5/S6
Alphatorquevirus	MN766948	MN766948	NCBI		Alphatorquevirus/R5	Alphatorquevirus/R5/S6
Alphatorquevirus	AX025746	AX025746	NCBI		Alphatorquevirus/R5	Alphatorquevirus/R5/S26
Alphatorquevirus	MN766120	MN766120	NCBI		Alphatorquevirus/R5	Alphatorquevirus/R5/S26
Alphatorquevirus	MN766121	MN766121	NCBI		Alphatorquevirus/R5	Alphatorquevirus/R5/S26
Alphatorquevirus	MN766122	MN766122	NCBI		Alphatorquevirus/R5	Alphatorquevirus/R5/S26
Alphatorquevirus	MN766124	MN766124	NCBI		Alphatorquevirus/R5	Alphatorquevirus/R5/S26
Alphatorquevirus	OL694810	OL694810	NCBI		Alphatorquevirus/R5	Alphatorquevirus/R5/S26
Alphatorquevirus	OL694838	OL694838	NCBI		Alphatorquevirus/R5	Alphatorquevirus/R5/S26
Alphatorquevirus	PP856861	PP856861	NCBI		Alphatorquevirus/R5	Alphatorquevirus/R5/S26
Alphatorquevirus	MN767291	MN767291	NCBI		Alphatorquevirus/R5	Alphatorquevirus/R5/S40
Alphatorquevirus	HS04012_5	OZ258620	This study		Alphatorquevirus/R6	Alphatorquevirus/R6/S7	Novel
Alphatorquevirus	HS04018_18	OZ258632	This study		Alphatorquevirus/R6	Alphatorquevirus/R6/S7	Novel
Alphatorquevirus	HS04020_7	OZ258665	This study		Alphatorquevirus/R6	Alphatorquevirus/R6/S7	Novel
Alphatorquevirus	HS10168_3	OZ258693	This study		Alphatorquevirus/R6	Alphatorquevirus/R6/S7	Novel
Alphatorquevirus	HS11034_3	OZ258701	This study		Alphatorquevirus/R6	Alphatorquevirus/R6/S7	Novel
Alphatorquevirus	HS13123_3	OZ258816	This study		Alphatorquevirus/R6	Alphatorquevirus/R6/S7	Novel
Alphatorquevirus	LY920522	LY920522	NCBI		Alphatorquevirus/R6	Alphatorquevirus/R6/S7
Alphatorquevirus	MN767201	MN767201	NCBI		Alphatorquevirus/R6	Alphatorquevirus/R6/S7
Alphatorquevirus	MN768324	MN768324	NCBI		Alphatorquevirus/R6	Alphatorquevirus/R6/S7
Alphatorquevirus	MN768327	MN768327	NCBI		Alphatorquevirus/R6	Alphatorquevirus/R6/S7
Alphatorquevirus	MN768352	MN768352	NCBI		Alphatorquevirus/R6	Alphatorquevirus/R6/S7
Alphatorquevirus	MN768371	MN768371	NCBI		Alphatorquevirus/R6	Alphatorquevirus/R6/S7
Alphatorquevirus	MN768387	MN768387	NCBI		Alphatorquevirus/R6	Alphatorquevirus/R6/S7
Alphatorquevirus	MN768389	MN768389	NCBI		Alphatorquevirus/R6	Alphatorquevirus/R6/S7
Alphatorquevirus	MN768396	MN768396	NCBI		Alphatorquevirus/R6	Alphatorquevirus/R6/S7
Alphatorquevirus	MN768430	MN768430	NCBI		Alphatorquevirus/R6	Alphatorquevirus/R6/S7
Alphatorquevirus	MW455433	MW455433	NCBI		Alphatorquevirus/R6	Alphatorquevirus/R6/S7
Alphatorquevirus	MW660800	MW660800	NCBI		Alphatorquevirus/R6	Alphatorquevirus/R6/S7
Alphatorquevirus	MZ285989	MZ285989	NCBI		Alphatorquevirus/R6	Alphatorquevirus/R6/S7
Alphatorquevirus	MZ969266	MZ969266	NCBI		Alphatorquevirus/R6	Alphatorquevirus/R6/S7
Alphatorquevirus	OF326974	OF326974	NCBI		Alphatorquevirus/R6	Alphatorquevirus/R6/S7
Alphatorquevirus	PP856865	PP856865	NCBI		Alphatorquevirus/R6	Alphatorquevirus/R6/S7
Alphatorquevirus	PP856866	PP856866	NCBI		Alphatorquevirus/R6	Alphatorquevirus/R6/S7
Alphatorquevirus	PP857030	PP857030	NCBI		Alphatorquevirus/R6	Alphatorquevirus/R6/S7
Alphatorquevirus	PP857033	PP857033	NCBI		Alphatorquevirus/R6	Alphatorquevirus/R6/S7
Alphatorquevirus	PP857039	PP857039	NCBI		Alphatorquevirus/R6	Alphatorquevirus/R6/S7
Alphatorquevirus	AB064598	AB064598	NCBI		Alphatorquevirus/R6	Alphatorquevirus/R6/S13
Alphatorquevirus	HS04018_20	OZ258635	This study		Alphatorquevirus/R6	Alphatorquevirus/R6/S13	Novel
Alphatorquevirus	HS13042_2	OZ258803	This study		Alphatorquevirus/R6	Alphatorquevirus/R6/S13	Novel
Alphatorquevirus	LY920520	LY920520	NCBI		Alphatorquevirus/R6	Alphatorquevirus/R6/S13
Alphatorquevirus	MH648962	MH648962	NCBI		Alphatorquevirus/R6	Alphatorquevirus/R6/S13
Alphatorquevirus	MN768176	MN768176	NCBI		Alphatorquevirus/R6	Alphatorquevirus/R6/S13
Alphatorquevirus	MN768225	MN768225	NCBI		Alphatorquevirus/R6	Alphatorquevirus/R6/S13
Alphatorquevirus	MN768227	MN768227	NCBI		Alphatorquevirus/R6	Alphatorquevirus/R6/S13
Alphatorquevirus	MN768247	MN768247	NCBI		Alphatorquevirus/R6	Alphatorquevirus/R6/S13
Alphatorquevirus	MN768250	MN768250	NCBI		Alphatorquevirus/R6	Alphatorquevirus/R6/S13
Alphatorquevirus	MN768265	MN768265	NCBI		Alphatorquevirus/R6	Alphatorquevirus/R6/S13
Alphatorquevirus	MN768541	MN768541	NCBI		Alphatorquevirus/R6	Alphatorquevirus/R6/S13
Alphatorquevirus	MW679005	MW679005	NCBI		Alphatorquevirus/R6	Alphatorquevirus/R6/S13
Alphatorquevirus	MZ285983	MZ285983	NCBI		Alphatorquevirus/R6	Alphatorquevirus/R6/S13
Alphatorquevirus	MZ286093	MZ286093	NCBI		Alphatorquevirus/R6	Alphatorquevirus/R6/S13
Alphatorquevirus	MZ825027	MZ825027	NCBI		Alphatorquevirus/R6	Alphatorquevirus/R6/S13
Alphatorquevirus	PP856876	PP856876	NCBI		Alphatorquevirus/R6	Alphatorquevirus/R6/S13
Alphatorquevirus	PP856888	PP856888	NCBI		Alphatorquevirus/R6	Alphatorquevirus/R6/S13
Alphatorquevirus	HS04014_3	OZ258622	This study		Alphatorquevirus/R7	Alphatorquevirus/R7/S8	Undetermined
Alphatorquevirus	HS12100_1	OZ258744	This study		Alphatorquevirus/R7	Alphatorquevirus/R7/S8	Undetermined
Alphatorquevirus	HS12190_2	OZ258785	This study		Alphatorquevirus/R7	Alphatorquevirus/R7/S8	Undetermined
Alphatorquevirus	LY920494	LY920494	NCBI		Alphatorquevirus/R7	Alphatorquevirus/R7/S8
Alphatorquevirus	LY920501	LY920501	NCBI		Alphatorquevirus/R7	Alphatorquevirus/R7/S8
Alphatorquevirus	MH017573	MH017573	NCBI		Alphatorquevirus/R7	Alphatorquevirus/R7/S8
Alphatorquevirus	MN766105	MN766105	NCBI		Alphatorquevirus/R7	Alphatorquevirus/R7/S8
Alphatorquevirus	MN767028	MN767028	NCBI		Alphatorquevirus/R7	Alphatorquevirus/R7/S8
Alphatorquevirus	MN767079	MN767079	NCBI		Alphatorquevirus/R7	Alphatorquevirus/R7/S8
Alphatorquevirus	MN767205	MN767205	NCBI		Alphatorquevirus/R7	Alphatorquevirus/R7/S8
Alphatorquevirus	MN768091	MN768091	NCBI		Alphatorquevirus/R7	Alphatorquevirus/R7/S8
Alphatorquevirus	MW455432	MW455432	NCBI		Alphatorquevirus/R7	Alphatorquevirus/R7/S8
Alphatorquevirus	MZ824803	MZ824803	NCBI		Alphatorquevirus/R7	Alphatorquevirus/R7/S8
Alphatorquevirus	MZ824866	MZ824866	NCBI		Alphatorquevirus/R7	Alphatorquevirus/R7/S8
Alphatorquevirus	MZ969205	MZ969205	NCBI		Alphatorquevirus/R7	Alphatorquevirus/R7/S8
Alphatorquevirus	NC_002076	NC_002076	ICTV exemplar	Alphatorquevirus homin1	Alphatorquevirus/R7	Alphatorquevirus/R7/S8
Alphatorquevirus	OF327383	OF327383	NCBI		Alphatorquevirus/R7	Alphatorquevirus/R7/S8
Alphatorquevirus	OL548872	OL548872	NCBI		Alphatorquevirus/R7	Alphatorquevirus/R7/S8
Alphatorquevirus	FR751510	FR751510	NCBI		Alphatorquevirus/R7	Alphatorquevirus/R7/S10
Alphatorquevirus	FR848326	FR848326	NCBI		Alphatorquevirus/R7	Alphatorquevirus/R7/S10
Alphatorquevirus	HS04018_11	OZ258625	This study		Alphatorquevirus/R7	Alphatorquevirus/R7/S10	Undetermined
Alphatorquevirus	HS04018_21	OZ258636	This study		Alphatorquevirus/R7	Alphatorquevirus/R7/S10	Undetermined
Alphatorquevirus	HS04020_14	OZ258660	This study		Alphatorquevirus/R7	Alphatorquevirus/R7/S10	Undetermined
Alphatorquevirus	HS04020_5	OZ258664	This study		Alphatorquevirus/R7	Alphatorquevirus/R7/S10	Undetermined
Alphatorquevirus	HS11034_7	OZ258704	This study		Alphatorquevirus/R7	Alphatorquevirus/R7/S10	Undetermined
Alphatorquevirus	MH649156	MH649156	NCBI		Alphatorquevirus/R7	Alphatorquevirus/R7/S10
Alphatorquevirus	MN765332	MN765332	NCBI		Alphatorquevirus/R7	Alphatorquevirus/R7/S10
Alphatorquevirus	MN765333	MN765333	NCBI		Alphatorquevirus/R7	Alphatorquevirus/R7/S10
Alphatorquevirus	MN765351	MN765351	NCBI		Alphatorquevirus/R7	Alphatorquevirus/R7/S10
Alphatorquevirus	MN765355	MN765355	NCBI		Alphatorquevirus/R7	Alphatorquevirus/R7/S10
Alphatorquevirus	MN765364	MN765364	NCBI		Alphatorquevirus/R7	Alphatorquevirus/R7/S10
Alphatorquevirus	MN765383	MN765383	NCBI		Alphatorquevirus/R7	Alphatorquevirus/R7/S10
Alphatorquevirus	MN765385	MN765385	NCBI		Alphatorquevirus/R7	Alphatorquevirus/R7/S10
Alphatorquevirus	MN765388	MN765388	NCBI		Alphatorquevirus/R7	Alphatorquevirus/R7/S10
Alphatorquevirus	MN765406	MN765406	NCBI		Alphatorquevirus/R7	Alphatorquevirus/R7/S10
Alphatorquevirus	MN765413	MN765413	NCBI		Alphatorquevirus/R7	Alphatorquevirus/R7/S10
Alphatorquevirus	MN765442	MN765442	NCBI		Alphatorquevirus/R7	Alphatorquevirus/R7/S10
Alphatorquevirus	MN765443	MN765443	NCBI		Alphatorquevirus/R7	Alphatorquevirus/R7/S10
Alphatorquevirus	MN765444	MN765444	NCBI		Alphatorquevirus/R7	Alphatorquevirus/R7/S10
Alphatorquevirus	MN765448	MN765448	NCBI		Alphatorquevirus/R7	Alphatorquevirus/R7/S10
Alphatorquevirus	MN765479	MN765479	NCBI		Alphatorquevirus/R7	Alphatorquevirus/R7/S10
Alphatorquevirus	MN765511	MN765511	NCBI		Alphatorquevirus/R7	Alphatorquevirus/R7/S10
Alphatorquevirus	MN765851	MN765851	NCBI		Alphatorquevirus/R7	Alphatorquevirus/R7/S10
Alphatorquevirus	MN768089	MN768089	NCBI		Alphatorquevirus/R7	Alphatorquevirus/R7/S10
Alphatorquevirus	MW455369	MW455369	NCBI		Alphatorquevirus/R7	Alphatorquevirus/R7/S10
Alphatorquevirus	MZ286107	MZ286107	NCBI		Alphatorquevirus/R7	Alphatorquevirus/R7/S10
Alphatorquevirus	MZ969084	MZ969084	NCBI		Alphatorquevirus/R7	Alphatorquevirus/R7/S10
Alphatorquevirus	NC_014081	NC_014081	ICTV exemplar	Alphatorquevirus homin3	Alphatorquevirus/R7	Alphatorquevirus/R7/S10
Alphatorquevirus	OL694819	OL694819	NCBI		Alphatorquevirus/R7	Alphatorquevirus/R7/S10
Alphatorquevirus	OP721144	OP721144	NCBI		Alphatorquevirus/R7	Alphatorquevirus/R7/S10
Alphatorquevirus	OQ064579	OQ064579	NCBI		Alphatorquevirus/R7	Alphatorquevirus/R7/S10
Alphatorquevirus	PP856745	PP856745	NCBI		Alphatorquevirus/R7	Alphatorquevirus/R7/S10
Alphatorquevirus	PP856913	PP856913	NCBI		Alphatorquevirus/R7	Alphatorquevirus/R7/S10
Alphatorquevirus	PP856919	PP856919	NCBI		Alphatorquevirus/R7	Alphatorquevirus/R7/S10
Alphatorquevirus	PP856920	PP856920	NCBI		Alphatorquevirus/R7	Alphatorquevirus/R7/S10
Alphatorquevirus	PP856923	PP856923	NCBI		Alphatorquevirus/R7	Alphatorquevirus/R7/S10
Alphatorquevirus	OL694840	OL694840	NCBI		Alphatorquevirus/R7	Alphatorquevirus/R7/S47
Alphatorquevirus	AB059353	AB059353	NCBI		Alphatorquevirus/R8	Alphatorquevirus/R8/S9
Alphatorquevirus	HS04018_1	OZ258623	This study		Alphatorquevirus/R8	Alphatorquevirus/R8/S9	Known	Alphatorquevirus homin18
Alphatorquevirus	HS04020_1	OZ258655	This study		Alphatorquevirus/R8	Alphatorquevirus/R8/S9	Known	Alphatorquevirus homin18
Alphatorquevirus	HS04020_9	OZ258667	This study		Alphatorquevirus/R8	Alphatorquevirus/R8/S9	Known	Alphatorquevirus homin18
Alphatorquevirus	HS10030_1	OZ258680	This study		Alphatorquevirus/R8	Alphatorquevirus/R8/S9	Known	Alphatorquevirus homin18
Alphatorquevirus	HS12044_2	OZ258735	This study		Alphatorquevirus/R8	Alphatorquevirus/R8/S9	Known	Alphatorquevirus homin18
Alphatorquevirus	KF545591	KF545591	NCBI		Alphatorquevirus/R8	Alphatorquevirus/R8/S9
Alphatorquevirus	KP343842	KP343842	NCBI		Alphatorquevirus/R8	Alphatorquevirus/R8/S9
Alphatorquevirus	MK820646	MK820646	NCBI		Alphatorquevirus/R8	Alphatorquevirus/R8/S9
Alphatorquevirus	MN766149	MN766149	NCBI		Alphatorquevirus/R8	Alphatorquevirus/R8/S9
Alphatorquevirus	MN766154	MN766154	NCBI		Alphatorquevirus/R8	Alphatorquevirus/R8/S9
Alphatorquevirus	MN766156	MN766156	NCBI		Alphatorquevirus/R8	Alphatorquevirus/R8/S9
Alphatorquevirus	MN766160	MN766160	NCBI		Alphatorquevirus/R8	Alphatorquevirus/R8/S9
Alphatorquevirus	MN766279	MN766279	NCBI		Alphatorquevirus/R8	Alphatorquevirus/R8/S9
Alphatorquevirus	MN766281	MN766281	NCBI		Alphatorquevirus/R8	Alphatorquevirus/R8/S9
Alphatorquevirus	MN766316	MN766316	NCBI		Alphatorquevirus/R8	Alphatorquevirus/R8/S9
Alphatorquevirus	MN766362	MN766362	NCBI		Alphatorquevirus/R8	Alphatorquevirus/R8/S9
Alphatorquevirus	MN768150	MN768150	NCBI		Alphatorquevirus/R8	Alphatorquevirus/R8/S9
Alphatorquevirus	MZ824764	MZ824764	NCBI		Alphatorquevirus/R8	Alphatorquevirus/R8/S9
Alphatorquevirus	NC_043414	NC_043414	ICTV exemplar	Alphatorquevirus homin18	Alphatorquevirus/R8	Alphatorquevirus/R8/S9
Alphatorquevirus	OF327379	OF327379	NCBI		Alphatorquevirus/R8	Alphatorquevirus/R8/S9
Alphatorquevirus	OP721127	OP721127	NCBI		Alphatorquevirus/R8	Alphatorquevirus/R8/S9
Alphatorquevirus	PP856836	PP856836	NCBI		Alphatorquevirus/R8	Alphatorquevirus/R8/S9
Alphatorquevirus	PP856838	PP856838	NCBI		Alphatorquevirus/R8	Alphatorquevirus/R8/S9
Alphatorquevirus	PP856841	PP856841	NCBI		Alphatorquevirus/R8	Alphatorquevirus/R8/S9
Alphatorquevirus	PP856863	PP856863	NCBI		Alphatorquevirus/R8	Alphatorquevirus/R8/S9
Alphatorquevirus	PP857021	PP857021	NCBI		Alphatorquevirus/R8	Alphatorquevirus/R8/S9
Alphatorquevirus	PP857025	PP857025	NCBI		Alphatorquevirus/R8	Alphatorquevirus/R8/S9
Alphatorquevirus	HM224451	HM224451	NCBI		Alphatorquevirus/R9	Alphatorquevirus/R9/S12
Alphatorquevirus	HS04018_2	OZ258634	This study		Alphatorquevirus/R9	Alphatorquevirus/R9/S12	Known	Alphatorquevirus homin20
Alphatorquevirus	HS08002_1	OZ258675	This study		Alphatorquevirus/R9	Alphatorquevirus/R9/S12	Known	Alphatorquevirus homin20
Alphatorquevirus	HS12006_4	OZ258708	This study		Alphatorquevirus/R9	Alphatorquevirus/R9/S12	Known	Alphatorquevirus homin20
Alphatorquevirus	HS12117_2	OZ258749	This study		Alphatorquevirus/R9	Alphatorquevirus/R9/S12	Known	Alphatorquevirus homin20
Alphatorquevirus	HS12159_1	OZ258766	This study		Alphatorquevirus/R9	Alphatorquevirus/R9/S12	Known	Alphatorquevirus homin20
Alphatorquevirus	HS12159_3	OZ258768	This study		Alphatorquevirus/R9	Alphatorquevirus/R9/S12	Known	Alphatorquevirus homin20
Alphatorquevirus	KT163875	KT163875	NCBI		Alphatorquevirus/R9	Alphatorquevirus/R9/S12
Alphatorquevirus	MN765270	MN765270	NCBI		Alphatorquevirus/R9	Alphatorquevirus/R9/S12
Alphatorquevirus	MN765285	MN765285	NCBI		Alphatorquevirus/R9	Alphatorquevirus/R9/S12
Alphatorquevirus	MN765299	MN765299	NCBI		Alphatorquevirus/R9	Alphatorquevirus/R9/S12
Alphatorquevirus	MN766383	MN766383	NCBI		Alphatorquevirus/R9	Alphatorquevirus/R9/S12
Alphatorquevirus	MN766384	MN766384	NCBI		Alphatorquevirus/R9	Alphatorquevirus/R9/S12
Alphatorquevirus	MN766389	MN766389	NCBI		Alphatorquevirus/R9	Alphatorquevirus/R9/S12
Alphatorquevirus	MN766402	MN766402	NCBI		Alphatorquevirus/R9	Alphatorquevirus/R9/S12
Alphatorquevirus	MN766406	MN766406	NCBI		Alphatorquevirus/R9	Alphatorquevirus/R9/S12
Alphatorquevirus	MN766486	MN766486	NCBI		Alphatorquevirus/R9	Alphatorquevirus/R9/S12
Alphatorquevirus	MN766686	MN766686	NCBI		Alphatorquevirus/R9	Alphatorquevirus/R9/S12
Alphatorquevirus	MN766734	MN766734	NCBI		Alphatorquevirus/R9	Alphatorquevirus/R9/S12
Alphatorquevirus	MN766754	MN766754	NCBI		Alphatorquevirus/R9	Alphatorquevirus/R9/S12
Alphatorquevirus	MZ824802	MZ824802	NCBI		Alphatorquevirus/R9	Alphatorquevirus/R9/S12
Alphatorquevirus	NC_038340	NC_038340	ICTV exemplar	Alphatorquevirus homin20	Alphatorquevirus/R9	Alphatorquevirus/R9/S12
Alphatorquevirus	MN765713	MN765713	NCBI		Alphatorquevirus/R9	Alphatorquevirus/R9/S34
Alphatorquevirus	MN765732	MN765732	NCBI		Alphatorquevirus/R9	Alphatorquevirus/R9/S34
Alphatorquevirus	MN765748	MN765748	NCBI		Alphatorquevirus/R9	Alphatorquevirus/R9/S34
Alphatorquevirus	MW660799	MW660799	NCBI		Alphatorquevirus/R9	Alphatorquevirus/R9/S34
Alphatorquevirus	PP856962	PP856962	NCBI		Alphatorquevirus/R9	Alphatorquevirus/R9/S34
Alphatorquevirus	AB064595	AB064595	NCBI		Alphatorquevirus/R10	Alphatorquevirus/R10/S15
Alphatorquevirus	HS04018_42	OZ258644	This study		Alphatorquevirus/R10	Alphatorquevirus/R10/S15	Novel
Alphatorquevirus	HS05021_4	OZ258670	This study		Alphatorquevirus/R10	Alphatorquevirus/R10/S15	Novel
Alphatorquevirus	MN768172	MN768172	NCBI		Alphatorquevirus/R10	Alphatorquevirus/R10/S15
Alphatorquevirus	MN768303	MN768303	NCBI		Alphatorquevirus/R10	Alphatorquevirus/R10/S15
Alphatorquevirus	MN768317	MN768317	NCBI		Alphatorquevirus/R10	Alphatorquevirus/R10/S15
Alphatorquevirus	AB054648	AB054648	NCBI		Alphatorquevirus/R11	Alphatorquevirus/R11/S16
Alphatorquevirus	HS04018_9	OZ258654	This study		Alphatorquevirus/R11	Alphatorquevirus/R11/S16	Undetermined
Alphatorquevirus	HS12029_2	OZ258719	This study		Alphatorquevirus/R11	Alphatorquevirus/R11/S16	Undetermined
Alphatorquevirus	HS12039_3	OZ258730	This study		Alphatorquevirus/R11	Alphatorquevirus/R11/S16	Undetermined
Alphatorquevirus	HS12084_1	OZ258742	This study		Alphatorquevirus/R11	Alphatorquevirus/R11/S16	Undetermined
Alphatorquevirus	HS12202_1	OZ258792	This study		Alphatorquevirus/R11	Alphatorquevirus/R11/S16	Undetermined
Alphatorquevirus	HS13033_2	OZ258801	This study		Alphatorquevirus/R11	Alphatorquevirus/R11/S16	Undetermined
Alphatorquevirus	MN767101	MN767101	NCBI		Alphatorquevirus/R11	Alphatorquevirus/R11/S16
Alphatorquevirus	MN767102	MN767102	NCBI		Alphatorquevirus/R11	Alphatorquevirus/R11/S16
Alphatorquevirus	MN767106	MN767106	NCBI		Alphatorquevirus/R11	Alphatorquevirus/R11/S16
Alphatorquevirus	MN767111	MN767111	NCBI		Alphatorquevirus/R11	Alphatorquevirus/R11/S16
Alphatorquevirus	MN767123	MN767123	NCBI		Alphatorquevirus/R11	Alphatorquevirus/R11/S16
Alphatorquevirus	MN767494	MN767494	NCBI		Alphatorquevirus/R11	Alphatorquevirus/R11/S16
Alphatorquevirus	MN767669	MN767669	NCBI		Alphatorquevirus/R11	Alphatorquevirus/R11/S16
Alphatorquevirus	MN767682	MN767682	NCBI		Alphatorquevirus/R11	Alphatorquevirus/R11/S16
Alphatorquevirus	MN767685	MN767685	NCBI		Alphatorquevirus/R11	Alphatorquevirus/R11/S16
Alphatorquevirus	MN768078	MN768078	NCBI		Alphatorquevirus/R11	Alphatorquevirus/R11/S16
Alphatorquevirus	MN768169	MN768169	NCBI		Alphatorquevirus/R11	Alphatorquevirus/R11/S16
Alphatorquevirus	MZ824811	MZ824811	NCBI		Alphatorquevirus/R11	Alphatorquevirus/R11/S16
Alphatorquevirus	MZ824948	MZ824948	NCBI		Alphatorquevirus/R11	Alphatorquevirus/R11/S16
Alphatorquevirus	OL548865	OL548865	NCBI		Alphatorquevirus/R11	Alphatorquevirus/R11/S16
Alphatorquevirus	HS12010_1	OZ258710	This study		Alphatorquevirus/R11	Alphatorquevirus/R11/S21	Undetermined
Alphatorquevirus	HS12117_3	OZ258750	This study		Alphatorquevirus/R11	Alphatorquevirus/R11/S21	Undetermined
Alphatorquevirus	MN767285	MN767285	NCBI		Alphatorquevirus/R11	Alphatorquevirus/R11/S21
Alphatorquevirus	MN767445	MN767445	NCBI		Alphatorquevirus/R11	Alphatorquevirus/R11/S21
Alphatorquevirus	MN767612	MN767612	NCBI		Alphatorquevirus/R11	Alphatorquevirus/R11/S21
Alphatorquevirus	MN767651	MN767651	NCBI		Alphatorquevirus/R11	Alphatorquevirus/R11/S21
Alphatorquevirus	MN767242	MN767242	NCBI		Alphatorquevirus/R11	Alphatorquevirus/R11/S38
Alphatorquevirus	MN767535	MN767535	NCBI		Alphatorquevirus/R11	Alphatorquevirus/R11/S38
Alphatorquevirus	NC_014080	NC_014080	ICTV exemplar	Alphatorquevirus homin7	Alphatorquevirus/R11	Alphatorquevirus/R11/S38
Alphatorquevirus	MN767616	MN767616	NCBI		Alphatorquevirus/R11	Alphatorquevirus/R11/S43
Alphatorquevirus	HS05046_1	OZ258673	This study		Alphatorquevirus/R12	Alphatorquevirus/R12/S18	Novel
Alphatorquevirus	HS08072_1	OZ258679	This study		Alphatorquevirus/R12	Alphatorquevirus/R12/S18	Novel
Alphatorquevirus	KJ194503	KJ194503	NCBI		Alphatorquevirus/R12	Alphatorquevirus/R12/S18
Alphatorquevirus	LY920545	LY920545	NCBI		Alphatorquevirus/R12	Alphatorquevirus/R12/S18
Alphatorquevirus	MN767200	MN767200	NCBI		Alphatorquevirus/R12	Alphatorquevirus/R12/S18
Alphatorquevirus	MN767221	MN767221	NCBI		Alphatorquevirus/R12	Alphatorquevirus/R12/S18
Alphatorquevirus	MW660805	MW660805	NCBI		Alphatorquevirus/R12	Alphatorquevirus/R12/S18
Alphatorquevirus	OF326975	OF326975	NCBI		Alphatorquevirus/R12	Alphatorquevirus/R12/S18
Alphatorquevirus	HS08070_1	OZ258678	This study		Alphatorquevirus/R13	Alphatorquevirus/R13/S19	Novel
Alphatorquevirus	MN765855	MN765855	NCBI		Alphatorquevirus/R13	Alphatorquevirus/R13/S19
Alphatorquevirus	OL694827	OL694827	NCBI		Alphatorquevirus/R13	Alphatorquevirus/R13/S19
Alphatorquevirus	PP856747	PP856747	NCBI		Alphatorquevirus/R13	Alphatorquevirus/R13/S19
Alphatorquevirus	PP856925	PP856925	NCBI		Alphatorquevirus/R13	Alphatorquevirus/R13/S19
Alphatorquevirus	HS11034_2	OZ258700	This study		Alphatorquevirus/R14	Alphatorquevirus/R14/S20	Undetermined
Alphatorquevirus	MN767317	MN767317	NCBI		Alphatorquevirus/R14	Alphatorquevirus/R14/S20
Alphatorquevirus	MN767319	MN767319	NCBI		Alphatorquevirus/R14	Alphatorquevirus/R14/S20
Alphatorquevirus	MN767349	MN767349	NCBI		Alphatorquevirus/R14	Alphatorquevirus/R14/S20
Alphatorquevirus	MN767361	MN767361	NCBI		Alphatorquevirus/R14	Alphatorquevirus/R14/S20
Alphatorquevirus	MN767370	MN767370	NCBI		Alphatorquevirus/R14	Alphatorquevirus/R14/S20
Alphatorquevirus	MN767393	MN767393	NCBI		Alphatorquevirus/R14	Alphatorquevirus/R14/S20
Alphatorquevirus	MN767430	MN767430	NCBI		Alphatorquevirus/R14	Alphatorquevirus/R14/S20
Alphatorquevirus	MN767432	MN767432	NCBI		Alphatorquevirus/R14	Alphatorquevirus/R14/S20
Alphatorquevirus	MN767504	MN767504	NCBI		Alphatorquevirus/R14	Alphatorquevirus/R14/S20
Alphatorquevirus	MN767524	MN767524	NCBI		Alphatorquevirus/R14	Alphatorquevirus/R14/S20
Alphatorquevirus	MN767566	MN767566	NCBI		Alphatorquevirus/R14	Alphatorquevirus/R14/S20
Alphatorquevirus	MN767676	MN767676	NCBI		Alphatorquevirus/R14	Alphatorquevirus/R14/S20
Alphatorquevirus	MN768016	MN768016	NCBI		Alphatorquevirus/R14	Alphatorquevirus/R14/S20
Alphatorquevirus	MN768098	MN768098	NCBI		Alphatorquevirus/R14	Alphatorquevirus/R14/S20
Alphatorquevirus	MZ286017	MZ286017	NCBI		Alphatorquevirus/R14	Alphatorquevirus/R14/S20
Alphatorquevirus	MZ825018	MZ825018	NCBI		Alphatorquevirus/R14	Alphatorquevirus/R14/S20
Alphatorquevirus	OP721125	OP721125	NCBI		Alphatorquevirus/R14	Alphatorquevirus/R14/S20
Alphatorquevirus	OQ064583	OQ064583	NCBI		Alphatorquevirus/R14	Alphatorquevirus/R14/S20
Alphatorquevirus	PP856903	PP856903	NCBI		Alphatorquevirus/R14	Alphatorquevirus/R14/S20
Alphatorquevirus	PP857056	PP857056	NCBI		Alphatorquevirus/R14	Alphatorquevirus/R14/S20
Alphatorquevirus	LY920549	LY920549	NCBI		Alphatorquevirus/R14	Alphatorquevirus/R14/S31
Alphatorquevirus	MN767352	MN767352	NCBI		Alphatorquevirus/R14	Alphatorquevirus/R14/S31
Alphatorquevirus	MN767374	MN767374	NCBI		Alphatorquevirus/R14	Alphatorquevirus/R14/S31
Alphatorquevirus	MN767502	MN767502	NCBI		Alphatorquevirus/R14	Alphatorquevirus/R14/S31
Alphatorquevirus	MZ824761	MZ824761	NCBI		Alphatorquevirus/R14	Alphatorquevirus/R14/S31
Alphatorquevirus	NC_014076	NC_014076	ICTV exemplar	Alphatorquevirus homin10	Alphatorquevirus/R14	Alphatorquevirus/R14/S31
Alphatorquevirus	PP857061	PP857061	NCBI		Alphatorquevirus/R14	Alphatorquevirus/R14/S31
Alphatorquevirus	AB059352	AB059352	NCBI		Alphatorquevirus/R15	Alphatorquevirus/R15/S22
Alphatorquevirus	AX025822	AX025822	NCBI		Alphatorquevirus/R15	Alphatorquevirus/R15/S22
Alphatorquevirus	HS12074_2	OZ258740	This study		Alphatorquevirus/R15	Alphatorquevirus/R15/S22	Known	Alphatorquevirus homin15
Alphatorquevirus	HS12212_1	OZ258795	This study		Alphatorquevirus/R15	Alphatorquevirus/R15/S22	Known	Alphatorquevirus homin15
Alphatorquevirus	LY920514	LY920514	NCBI		Alphatorquevirus/R15	Alphatorquevirus/R15/S22
Alphatorquevirus	MN765857	MN765857	NCBI		Alphatorquevirus/R15	Alphatorquevirus/R15/S22
Alphatorquevirus	MN767813	MN767813	NCBI		Alphatorquevirus/R15	Alphatorquevirus/R15/S22
Alphatorquevirus	MN767892	MN767892	NCBI		Alphatorquevirus/R15	Alphatorquevirus/R15/S22
Alphatorquevirus	MN767925	MN767925	NCBI		Alphatorquevirus/R15	Alphatorquevirus/R15/S22
Alphatorquevirus	MN768006	MN768006	NCBI		Alphatorquevirus/R15	Alphatorquevirus/R15/S22
Alphatorquevirus	MW660796	MW660796	NCBI		Alphatorquevirus/R15	Alphatorquevirus/R15/S22
Alphatorquevirus	NC_014096	NC_014096	ICTV exemplar	Alphatorquevirus homin15	Alphatorquevirus/R15	Alphatorquevirus/R15/S22
Alphatorquevirus	HS12159_2	OZ258767	This study		Alphatorquevirus/R16	Alphatorquevirus/R16/S23	Known	Alphatorquevirus homin31
Alphatorquevirus	HS12210_2	OZ258794	This study		Alphatorquevirus/R16	Alphatorquevirus/R16/S23	Known	Alphatorquevirus homin31
Alphatorquevirus	LY920548	LY920548	NCBI		Alphatorquevirus/R16	Alphatorquevirus/R16/S23
Alphatorquevirus	MN765209	MN765209	NCBI		Alphatorquevirus/R16	Alphatorquevirus/R16/S23
Alphatorquevirus	MN765219	MN765219	NCBI		Alphatorquevirus/R16	Alphatorquevirus/R16/S23
Alphatorquevirus	MN765222	MN765222	NCBI		Alphatorquevirus/R16	Alphatorquevirus/R16/S23
Alphatorquevirus	MN765224	MN765224	NCBI		Alphatorquevirus/R16	Alphatorquevirus/R16/S23
Alphatorquevirus	MN765232	MN765232	NCBI		Alphatorquevirus/R16	Alphatorquevirus/R16/S23
Alphatorquevirus	MN766849	MN766849	NCBI		Alphatorquevirus/R16	Alphatorquevirus/R16/S23
Alphatorquevirus	MN766980	MN766980	NCBI		Alphatorquevirus/R16	Alphatorquevirus/R16/S23
Alphatorquevirus	MT501653	MT501653	NCBI		Alphatorquevirus/R16	Alphatorquevirus/R16/S23
Alphatorquevirus	NC_076138	NC_076138	ICTV exemplar	Alphatorquevirus homin31	Alphatorquevirus/R16	Alphatorquevirus/R16/S23
Alphatorquevirus	AB049607	AB049607	NCBI		Alphatorquevirus/R17	Alphatorquevirus/R17/S25
Alphatorquevirus	KP296855	KP296855	NCBI		Alphatorquevirus/R18	Alphatorquevirus/R18/S27
Alphatorquevirus	KP343843	KP343843	NCBI		Alphatorquevirus/R19	Alphatorquevirus/R19/S28
Alphatorquevirus	LY920523	LY920523	NCBI		Alphatorquevirus/R19	Alphatorquevirus/R19/S28
Alphatorquevirus	MN767248	MN767248	NCBI		Alphatorquevirus/R19	Alphatorquevirus/R19/S28
Alphatorquevirus	MN767252	MN767252	NCBI		Alphatorquevirus/R19	Alphatorquevirus/R19/S28
Alphatorquevirus	MN767257	MN767257	NCBI		Alphatorquevirus/R19	Alphatorquevirus/R19/S28
Alphatorquevirus	MN767258	MN767258	NCBI		Alphatorquevirus/R19	Alphatorquevirus/R19/S28
Alphatorquevirus	MN767261	MN767261	NCBI		Alphatorquevirus/R19	Alphatorquevirus/R19/S28
Alphatorquevirus	MN767267	MN767267	NCBI		Alphatorquevirus/R19	Alphatorquevirus/R19/S28
Alphatorquevirus	MN767271	MN767271	NCBI		Alphatorquevirus/R19	Alphatorquevirus/R19/S28
Alphatorquevirus	MN767325	MN767325	NCBI		Alphatorquevirus/R19	Alphatorquevirus/R19/S28
Alphatorquevirus	MN767331	MN767331	NCBI		Alphatorquevirus/R19	Alphatorquevirus/R19/S28
Alphatorquevirus	MN767341	MN767341	NCBI		Alphatorquevirus/R19	Alphatorquevirus/R19/S28
Alphatorquevirus	MN767358	MN767358	NCBI		Alphatorquevirus/R19	Alphatorquevirus/R19/S28
Alphatorquevirus	MN767362	MN767362	NCBI		Alphatorquevirus/R19	Alphatorquevirus/R19/S28
Alphatorquevirus	MN767399	MN767399	NCBI		Alphatorquevirus/R19	Alphatorquevirus/R19/S28
Alphatorquevirus	MN767406	MN767406	NCBI		Alphatorquevirus/R19	Alphatorquevirus/R19/S28
Alphatorquevirus	MN767488	MN767488	NCBI		Alphatorquevirus/R19	Alphatorquevirus/R19/S28
Alphatorquevirus	MN767513	MN767513	NCBI		Alphatorquevirus/R19	Alphatorquevirus/R19/S28
Alphatorquevirus	MN767521	MN767521	NCBI		Alphatorquevirus/R19	Alphatorquevirus/R19/S28
Alphatorquevirus	MN767767	MN767767	NCBI		Alphatorquevirus/R19	Alphatorquevirus/R19/S28
Alphatorquevirus	MN767769	MN767769	NCBI		Alphatorquevirus/R19	Alphatorquevirus/R19/S28
Alphatorquevirus	MN767781	MN767781	NCBI		Alphatorquevirus/R19	Alphatorquevirus/R19/S28
Alphatorquevirus	MN767782	MN767782	NCBI		Alphatorquevirus/R19	Alphatorquevirus/R19/S28
Alphatorquevirus	MN767850	MN767850	NCBI		Alphatorquevirus/R19	Alphatorquevirus/R19/S28
Alphatorquevirus	MN767855	MN767855	NCBI		Alphatorquevirus/R19	Alphatorquevirus/R19/S28
Alphatorquevirus	MN767858	MN767858	NCBI		Alphatorquevirus/R19	Alphatorquevirus/R19/S28
Alphatorquevirus	MN767870	MN767870	NCBI		Alphatorquevirus/R19	Alphatorquevirus/R19/S28
Alphatorquevirus	MN768122	MN768122	NCBI		Alphatorquevirus/R19	Alphatorquevirus/R19/S28
Alphatorquevirus	MZ286181	MZ286181	NCBI		Alphatorquevirus/R19	Alphatorquevirus/R19/S28
Alphatorquevirus	MZ824877	MZ824877	NCBI		Alphatorquevirus/R19	Alphatorquevirus/R19/S28
Alphatorquevirus	MZ969343	MZ969343	NCBI		Alphatorquevirus/R19	Alphatorquevirus/R19/S28
Alphatorquevirus	PP856892	PP856892	NCBI		Alphatorquevirus/R19	Alphatorquevirus/R19/S28
Alphatorquevirus	PP857054	PP857054	NCBI		Alphatorquevirus/R19	Alphatorquevirus/R19/S28
Alphatorquevirus	PP857055	PP857055	NCBI		Alphatorquevirus/R19	Alphatorquevirus/R19/S28
Alphatorquevirus	PP857060	PP857060	NCBI		Alphatorquevirus/R19	Alphatorquevirus/R19/S28
Alphatorquevirus	PP857063	PP857063	NCBI		Alphatorquevirus/R19	Alphatorquevirus/R19/S28
Alphatorquevirus	MN765964	MN765964	NCBI		Alphatorquevirus/R19	Alphatorquevirus/R19/S35
Alphatorquevirus	MN765973	MN765973	NCBI		Alphatorquevirus/R19	Alphatorquevirus/R19/S35
Alphatorquevirus	MN767251	MN767251	NCBI		Alphatorquevirus/R19	Alphatorquevirus/R19/S39
Alphatorquevirus	KP343846	KP343846	NCBI		Alphatorquevirus/R20	Alphatorquevirus/R20/S29
Alphatorquevirus	MN766722	MN766722	NCBI		Alphatorquevirus/R20	Alphatorquevirus/R20/S29
Alphatorquevirus	MN766730	MN766730	NCBI		Alphatorquevirus/R20	Alphatorquevirus/R20/S29
Alphatorquevirus	MN766737	MN766737	NCBI		Alphatorquevirus/R20	Alphatorquevirus/R20/S29
Alphatorquevirus	MN766744	MN766744	NCBI		Alphatorquevirus/R20	Alphatorquevirus/R20/S29
Alphatorquevirus	MN766751	MN766751	NCBI		Alphatorquevirus/R20	Alphatorquevirus/R20/S29
Alphatorquevirus	PP856787	PP856787	NCBI		Alphatorquevirus/R20	Alphatorquevirus/R20/S29
Alphatorquevirus	LY920470	LY920470	NCBI		Alphatorquevirus/R21	Alphatorquevirus/R21/S30
Alphatorquevirus	LY920524	LY920524	NCBI		Alphatorquevirus/R21	Alphatorquevirus/R21/S30
Alphatorquevirus	MN767544	MN767544	NCBI		Alphatorquevirus/R21	Alphatorquevirus/R21/S30
Alphatorquevirus	MN116509	MN116509	NCBI		Alphatorquevirus/R22	Alphatorquevirus/R22/S32
Alphatorquevirus	MN767470	MN767470	NCBI		Alphatorquevirus/R22	Alphatorquevirus/R22/S32
Alphatorquevirus	MN767940	MN767940	NCBI		Alphatorquevirus/R22	Alphatorquevirus/R22/S32
Alphatorquevirus	NC_014094	NC_014094	ICTV exemplar	Alphatorquevirus homin6	Alphatorquevirus/R22	Alphatorquevirus/R22/S32
Alphatorquevirus	OL694817	OL694817	NCBI		Alphatorquevirus/R22	Alphatorquevirus/R22/S32
Alphatorquevirus	MN766763	MN766763	NCBI		Alphatorquevirus/R23	Alphatorquevirus/R23/S36
Alphatorquevirus	MN766784	MN766784	NCBI		Alphatorquevirus/R23	Alphatorquevirus/R23/S36
Alphatorquevirus	MN766803	MN766803	NCBI		Alphatorquevirus/R23	Alphatorquevirus/R23/S36
Alphatorquevirus	MN766806	MN766806	NCBI		Alphatorquevirus/R23	Alphatorquevirus/R23/S36
Alphatorquevirus	MN766834	MN766834	NCBI		Alphatorquevirus/R23	Alphatorquevirus/R23/S36
Alphatorquevirus	MN766844	MN766844	NCBI		Alphatorquevirus/R23	Alphatorquevirus/R23/S36
Alphatorquevirus	MN767563	MN767563	NCBI		Alphatorquevirus/R23	Alphatorquevirus/R23/S36
Alphatorquevirus	MN768038	MN768038	NCBI		Alphatorquevirus/R23	Alphatorquevirus/R23/S36
Alphatorquevirus	MN768158	MN768158	NCBI		Alphatorquevirus/R23	Alphatorquevirus/R23/S36
Alphatorquevirus	NC_043413	NC_043413	ICTV exemplar	Alphatorquevirus homin17	Alphatorquevirus/R23	Alphatorquevirus/R23/S36
Alphatorquevirus	OK574378	OK574378	NCBI		Alphatorquevirus/R23	Alphatorquevirus/R23/S36
Alphatorquevirus	PP856833	PP856833	NCBI		Alphatorquevirus/R23	Alphatorquevirus/R23/S36
Alphatorquevirus	MN767097	MN767097	NCBI		Alphatorquevirus/R24	Alphatorquevirus/R24/S37
Alphatorquevirus	MN768137	MN768137	NCBI		Alphatorquevirus/R24	Alphatorquevirus/R24/S37
Alphatorquevirus	OK574431	OK574431	NCBI		Alphatorquevirus/R24	Alphatorquevirus/R24/S37
Alphatorquevirus	MN767618	MN767618	NCBI		Alphatorquevirus/R24	Alphatorquevirus/R24/S44
Alphatorquevirus	MN767644	MN767644	NCBI		Alphatorquevirus/R24	Alphatorquevirus/R24/S44
Alphatorquevirus	MN767657	MN767657	NCBI		Alphatorquevirus/R24	Alphatorquevirus/R24/S44
Alphatorquevirus	MN767661	MN767661	NCBI		Alphatorquevirus/R24	Alphatorquevirus/R24/S44
Alphatorquevirus	MN767679	MN767679	NCBI		Alphatorquevirus/R24	Alphatorquevirus/R24/S44
Alphatorquevirus	OK574416	OK574416	NCBI		Alphatorquevirus/R24	Alphatorquevirus/R24/S44
Alphatorquevirus	MN767475	MN767475	NCBI		Alphatorquevirus/R25	Alphatorquevirus/R25/S41
Alphatorquevirus	MN767560	MN767560	NCBI		Alphatorquevirus/R26	Alphatorquevirus/R26/S42
Alphatorquevirus	OL548867	OL548867	NCBI		Alphatorquevirus/R27	Alphatorquevirus/R27/S45
Alphatorquevirus	OL548868	OL548868	NCBI		Alphatorquevirus/R27	Alphatorquevirus/R27/S45
Alphatorquevirus	NC_014077	NC_014077	ICTV exemplar	Alphatorquevirus homin14	Alphatorquevirus/R28	Alphatorquevirus/R28/S46
Alphatorquevirus	ON706339	ON706339	NCBI		Alphatorquevirus/R29	Alphatorquevirus/R29/S48
Alphatorquevirus	NC_026664	NC_026664	ICTV exemplar	Alphatorquevirus cerco5	Alphatorquevirus/R30	Alphatorquevirus/R30/S49
Alphatorquevirus	NC_026765	NC_026765	ICTV exemplar	Alphatorquevirus cerco2	Alphatorquevirus/R31	Alphatorquevirus/R31/S50
Alphatorquevirus	NC_014083	NC_014083	ICTV exemplar	Alphatorquevirus cerco7	Alphatorquevirus/R32	Alphatorquevirus/R32/S51
Alphatorquevirus	NC_026663	NC_026663	ICTV exemplar	Alphatorquevirus cerco1	Alphatorquevirus/R33	Alphatorquevirus/R33/S52
Alphatorquevirus	NC_014480	NC_014480	ICTV exemplar	Alphatorquevirus homin2	Alphatorquevirus/R34	Alphatorquevirus/R34/S53
Alphatorquevirus	NC_026662	NC_026662	ICTV exemplar	Alphatorquevirus cerco3	Alphatorquevirus/R35	Alphatorquevirus/R35/S54
Alphatorquevirus	NC_014069	NC_014069	ICTV exemplar	Alphatorquevirus homin4	Alphatorquevirus/R36	Alphatorquevirus/R36/S55
Betatorquevirus	HS04001_7	OZ258613	This study		Betatorquevirus/R1	Betatorquevirus/R1/S1	Novel
Betatorquevirus	MN768587	MN768587	NCBI		Betatorquevirus/R1	Betatorquevirus/R1/S1
Betatorquevirus	MN769790	MN769790	NCBI		Betatorquevirus/R1	Betatorquevirus/R1/S1
Betatorquevirus	MN770535	MN770535	NCBI		Betatorquevirus/R1	Betatorquevirus/R1/S1
Betatorquevirus	MN772151	MN772151	NCBI		Betatorquevirus/R1	Betatorquevirus/R1/S1
Betatorquevirus	MN772427	MN772427	NCBI		Betatorquevirus/R1	Betatorquevirus/R1/S1
Betatorquevirus	MN772469	MN772469	NCBI		Betatorquevirus/R1	Betatorquevirus/R1/S1
Betatorquevirus	MN772814	MN772814	NCBI		Betatorquevirus/R1	Betatorquevirus/R1/S1
Betatorquevirus	MN772821	MN772821	NCBI		Betatorquevirus/R1	Betatorquevirus/R1/S1
Betatorquevirus	MN772856	MN772856	NCBI		Betatorquevirus/R1	Betatorquevirus/R1/S1
Betatorquevirus	MN773332	MN773332	NCBI		Betatorquevirus/R1	Betatorquevirus/R1/S1
Betatorquevirus	MN773374	MN773374	NCBI		Betatorquevirus/R1	Betatorquevirus/R1/S1
Betatorquevirus	MN774480	MN774480	NCBI		Betatorquevirus/R1	Betatorquevirus/R1/S1
Betatorquevirus	MN774540	MN774540	NCBI		Betatorquevirus/R1	Betatorquevirus/R1/S1
Betatorquevirus	MW455431	MW455431	NCBI		Betatorquevirus/R1	Betatorquevirus/R1/S1
Betatorquevirus	MZ286287	MZ286287	NCBI		Betatorquevirus/R1	Betatorquevirus/R1/S1
Betatorquevirus	HS04018_12	OZ258626	This study		Betatorquevirus/R2	Betatorquevirus/R2/S2	Known	Betatorquevirus homini38
Betatorquevirus	MH648982	MH648982	ICTV exemplar	Betatorquevirus homini38	Betatorquevirus/R2	Betatorquevirus/R2/S2
Betatorquevirus	MH649083	MH649083	NCBI		Betatorquevirus/R2	Betatorquevirus/R2/S2
Betatorquevirus	MN768914	MN768914	NCBI		Betatorquevirus/R2	Betatorquevirus/R2/S2
Betatorquevirus	MN768949	MN768949	NCBI		Betatorquevirus/R2	Betatorquevirus/R2/S2
Betatorquevirus	MN768956	MN768956	NCBI		Betatorquevirus/R2	Betatorquevirus/R2/S2
Betatorquevirus	MN770115	MN770115	NCBI		Betatorquevirus/R2	Betatorquevirus/R2/S2
Betatorquevirus	MN770497	MN770497	NCBI		Betatorquevirus/R2	Betatorquevirus/R2/S2
Betatorquevirus	MN770805	MN770805	NCBI		Betatorquevirus/R2	Betatorquevirus/R2/S2
Betatorquevirus	MN770991	MN770991	NCBI		Betatorquevirus/R2	Betatorquevirus/R2/S2
Betatorquevirus	MN771001	MN771001	NCBI		Betatorquevirus/R2	Betatorquevirus/R2/S2
Betatorquevirus	MN771004	MN771004	NCBI		Betatorquevirus/R2	Betatorquevirus/R2/S2
Betatorquevirus	MN771275	MN771275	NCBI		Betatorquevirus/R2	Betatorquevirus/R2/S2
Betatorquevirus	MN771284	MN771284	NCBI		Betatorquevirus/R2	Betatorquevirus/R2/S2
Betatorquevirus	MN771347	MN771347	NCBI		Betatorquevirus/R2	Betatorquevirus/R2/S2
Betatorquevirus	MN771510	MN771510	NCBI		Betatorquevirus/R2	Betatorquevirus/R2/S2
Betatorquevirus	MN771536	MN771536	NCBI		Betatorquevirus/R2	Betatorquevirus/R2/S2
Betatorquevirus	MN771711	MN771711	NCBI		Betatorquevirus/R2	Betatorquevirus/R2/S2
Betatorquevirus	MN771827	MN771827	NCBI		Betatorquevirus/R2	Betatorquevirus/R2/S2
Betatorquevirus	MN771843	MN771843	NCBI		Betatorquevirus/R2	Betatorquevirus/R2/S2
Betatorquevirus	MN772277	MN772277	NCBI		Betatorquevirus/R2	Betatorquevirus/R2/S2
Betatorquevirus	MN772340	MN772340	NCBI		Betatorquevirus/R2	Betatorquevirus/R2/S2
Betatorquevirus	MN772400	MN772400	NCBI		Betatorquevirus/R2	Betatorquevirus/R2/S2
Betatorquevirus	MN772663	MN772663	NCBI		Betatorquevirus/R2	Betatorquevirus/R2/S2
Betatorquevirus	MN772697	MN772697	NCBI		Betatorquevirus/R2	Betatorquevirus/R2/S2
Betatorquevirus	MN772721	MN772721	NCBI		Betatorquevirus/R2	Betatorquevirus/R2/S2
Betatorquevirus	MN772797	MN772797	NCBI		Betatorquevirus/R2	Betatorquevirus/R2/S2
Betatorquevirus	MN772859	MN772859	NCBI		Betatorquevirus/R2	Betatorquevirus/R2/S2
Betatorquevirus	MN773011	MN773011	NCBI		Betatorquevirus/R2	Betatorquevirus/R2/S2
Betatorquevirus	MN773074	MN773074	NCBI		Betatorquevirus/R2	Betatorquevirus/R2/S2
Betatorquevirus	MN773095	MN773095	NCBI		Betatorquevirus/R2	Betatorquevirus/R2/S2
Betatorquevirus	MN773141	MN773141	NCBI		Betatorquevirus/R2	Betatorquevirus/R2/S2
Betatorquevirus	MN773219	MN773219	NCBI		Betatorquevirus/R2	Betatorquevirus/R2/S2
Betatorquevirus	MN773265	MN773265	NCBI		Betatorquevirus/R2	Betatorquevirus/R2/S2
Betatorquevirus	MN773528	MN773528	NCBI		Betatorquevirus/R2	Betatorquevirus/R2/S2
Betatorquevirus	MN773697	MN773697	NCBI		Betatorquevirus/R2	Betatorquevirus/R2/S2
Betatorquevirus	MN773809	MN773809	NCBI		Betatorquevirus/R2	Betatorquevirus/R2/S2
Betatorquevirus	MN773922	MN773922	NCBI		Betatorquevirus/R2	Betatorquevirus/R2/S2
Betatorquevirus	MN773956	MN773956	NCBI		Betatorquevirus/R2	Betatorquevirus/R2/S2
Betatorquevirus	MN774070	MN774070	NCBI		Betatorquevirus/R2	Betatorquevirus/R2/S2
Betatorquevirus	MN774159	MN774159	NCBI		Betatorquevirus/R2	Betatorquevirus/R2/S2
Betatorquevirus	MN774165	MN774165	NCBI		Betatorquevirus/R2	Betatorquevirus/R2/S2
Betatorquevirus	MN774212	MN774212	NCBI		Betatorquevirus/R2	Betatorquevirus/R2/S2
Betatorquevirus	MN774364	MN774364	NCBI		Betatorquevirus/R2	Betatorquevirus/R2/S2
Betatorquevirus	MN774370	MN774370	NCBI		Betatorquevirus/R2	Betatorquevirus/R2/S2
Betatorquevirus	MN774374	MN774374	NCBI		Betatorquevirus/R2	Betatorquevirus/R2/S2
Betatorquevirus	MN774528	MN774528	NCBI		Betatorquevirus/R2	Betatorquevirus/R2/S2
Betatorquevirus	MN774634	MN774634	NCBI		Betatorquevirus/R2	Betatorquevirus/R2/S2
Betatorquevirus	MN774675	MN774675	NCBI		Betatorquevirus/R2	Betatorquevirus/R2/S2
Betatorquevirus	MN774773	MN774773	NCBI		Betatorquevirus/R2	Betatorquevirus/R2/S2
Betatorquevirus	MN774865	MN774865	NCBI		Betatorquevirus/R2	Betatorquevirus/R2/S2
Betatorquevirus	MZ286082	MZ286082	NCBI		Betatorquevirus/R2	Betatorquevirus/R2/S2
Betatorquevirus	MZ286247	MZ286247	NCBI		Betatorquevirus/R2	Betatorquevirus/R2/S2
Betatorquevirus	MZ286252	MZ286252	NCBI		Betatorquevirus/R2	Betatorquevirus/R2/S2
Betatorquevirus	MZ286267	MZ286267	NCBI		Betatorquevirus/R2	Betatorquevirus/R2/S2
Betatorquevirus	OK574365	OK574365	NCBI		Betatorquevirus/R2	Betatorquevirus/R2/S2
Betatorquevirus	OK574367	OK574367	NCBI		Betatorquevirus/R2	Betatorquevirus/R2/S2
Betatorquevirus	OK574381	OK574381	NCBI		Betatorquevirus/R2	Betatorquevirus/R2/S2
Betatorquevirus	PP857174	PP857174	NCBI		Betatorquevirus/R2	Betatorquevirus/R2/S2
Betatorquevirus	MZ969330	MZ969330	NCBI		Betatorquevirus/R2	Betatorquevirus/R2/S353
Betatorquevirus	HS04018_30	OZ258640	This study		Betatorquevirus/R3	Betatorquevirus/R3/S3	Undetermined
Betatorquevirus	MH648892	MH648892	NCBI		Betatorquevirus/R3	Betatorquevirus/R3/S3
Betatorquevirus	MH649161	MH649161	NCBI		Betatorquevirus/R3	Betatorquevirus/R3/S3
Betatorquevirus	MH649241	MH649241	NCBI		Betatorquevirus/R3	Betatorquevirus/R3/S3
Betatorquevirus	MN768936	MN768936	NCBI		Betatorquevirus/R3	Betatorquevirus/R3/S3
Betatorquevirus	MN769002	MN769002	NCBI		Betatorquevirus/R3	Betatorquevirus/R3/S3
Betatorquevirus	MN769025	MN769025	NCBI		Betatorquevirus/R3	Betatorquevirus/R3/S3
Betatorquevirus	MN769068	MN769068	NCBI		Betatorquevirus/R3	Betatorquevirus/R3/S3
Betatorquevirus	MN769090	MN769090	NCBI		Betatorquevirus/R3	Betatorquevirus/R3/S3
Betatorquevirus	MN769154	MN769154	NCBI		Betatorquevirus/R3	Betatorquevirus/R3/S3
Betatorquevirus	MN769177	MN769177	NCBI		Betatorquevirus/R3	Betatorquevirus/R3/S3
Betatorquevirus	MN769320	MN769320	NCBI		Betatorquevirus/R3	Betatorquevirus/R3/S3
Betatorquevirus	MN769333	MN769333	NCBI		Betatorquevirus/R3	Betatorquevirus/R3/S3
Betatorquevirus	MN769378	MN769378	NCBI		Betatorquevirus/R3	Betatorquevirus/R3/S3
Betatorquevirus	MN769450	MN769450	NCBI		Betatorquevirus/R3	Betatorquevirus/R3/S3
Betatorquevirus	MN769451	MN769451	NCBI		Betatorquevirus/R3	Betatorquevirus/R3/S3
Betatorquevirus	MN769453	MN769453	NCBI		Betatorquevirus/R3	Betatorquevirus/R3/S3
Betatorquevirus	MN769455	MN769455	NCBI		Betatorquevirus/R3	Betatorquevirus/R3/S3
Betatorquevirus	MN769456	MN769456	NCBI		Betatorquevirus/R3	Betatorquevirus/R3/S3
Betatorquevirus	MN769476	MN769476	NCBI		Betatorquevirus/R3	Betatorquevirus/R3/S3
Betatorquevirus	MN769782	MN769782	NCBI		Betatorquevirus/R3	Betatorquevirus/R3/S3
Betatorquevirus	MN769824	MN769824	NCBI		Betatorquevirus/R3	Betatorquevirus/R3/S3
Betatorquevirus	MN770101	MN770101	NCBI		Betatorquevirus/R3	Betatorquevirus/R3/S3
Betatorquevirus	MN770355	MN770355	NCBI		Betatorquevirus/R3	Betatorquevirus/R3/S3
Betatorquevirus	MN770390	MN770390	NCBI		Betatorquevirus/R3	Betatorquevirus/R3/S3
Betatorquevirus	MN771163	MN771163	NCBI		Betatorquevirus/R3	Betatorquevirus/R3/S3
Betatorquevirus	MN771671	MN771671	NCBI		Betatorquevirus/R3	Betatorquevirus/R3/S3
Betatorquevirus	MN771687	MN771687	NCBI		Betatorquevirus/R3	Betatorquevirus/R3/S3
Betatorquevirus	MN771705	MN771705	NCBI		Betatorquevirus/R3	Betatorquevirus/R3/S3
Betatorquevirus	MN771841	MN771841	NCBI		Betatorquevirus/R3	Betatorquevirus/R3/S3
Betatorquevirus	MN772026	MN772026	NCBI		Betatorquevirus/R3	Betatorquevirus/R3/S3
Betatorquevirus	MN772096	MN772096	NCBI		Betatorquevirus/R3	Betatorquevirus/R3/S3
Betatorquevirus	MN772364	MN772364	NCBI		Betatorquevirus/R3	Betatorquevirus/R3/S3
Betatorquevirus	MN772470	MN772470	NCBI		Betatorquevirus/R3	Betatorquevirus/R3/S3
Betatorquevirus	MN772604	MN772604	NCBI		Betatorquevirus/R3	Betatorquevirus/R3/S3
Betatorquevirus	MN773189	MN773189	NCBI		Betatorquevirus/R3	Betatorquevirus/R3/S3
Betatorquevirus	MN773727	MN773727	NCBI		Betatorquevirus/R3	Betatorquevirus/R3/S3
Betatorquevirus	MN773864	MN773864	NCBI		Betatorquevirus/R3	Betatorquevirus/R3/S3
Betatorquevirus	MN773865	MN773865	NCBI		Betatorquevirus/R3	Betatorquevirus/R3/S3
Betatorquevirus	MN774111	MN774111	NCBI		Betatorquevirus/R3	Betatorquevirus/R3/S3
Betatorquevirus	MN774222	MN774222	NCBI		Betatorquevirus/R3	Betatorquevirus/R3/S3
Betatorquevirus	MN774252	MN774252	NCBI		Betatorquevirus/R3	Betatorquevirus/R3/S3
Betatorquevirus	MN774259	MN774259	NCBI		Betatorquevirus/R3	Betatorquevirus/R3/S3
Betatorquevirus	MN774390	MN774390	NCBI		Betatorquevirus/R3	Betatorquevirus/R3/S3
Betatorquevirus	MN774496	MN774496	NCBI		Betatorquevirus/R3	Betatorquevirus/R3/S3
Betatorquevirus	MN774615	MN774615	NCBI		Betatorquevirus/R3	Betatorquevirus/R3/S3
Betatorquevirus	MN774716	MN774716	NCBI		Betatorquevirus/R3	Betatorquevirus/R3/S3
Betatorquevirus	MN774904	MN774904	NCBI		Betatorquevirus/R3	Betatorquevirus/R3/S3
Betatorquevirus	MW455430	MW455430	NCBI		Betatorquevirus/R3	Betatorquevirus/R3/S3
Betatorquevirus	MZ286230	MZ286230	NCBI		Betatorquevirus/R3	Betatorquevirus/R3/S3
Betatorquevirus	MZ286249	MZ286249	NCBI		Betatorquevirus/R3	Betatorquevirus/R3/S3
Betatorquevirus	OK574364	OK574364	NCBI		Betatorquevirus/R3	Betatorquevirus/R3/S3
Betatorquevirus	MN768890	MN768890	NCBI		Betatorquevirus/R3	Betatorquevirus/R3/S132
Betatorquevirus	MN769180	MN769180	NCBI		Betatorquevirus/R3	Betatorquevirus/R3/S132
Betatorquevirus	MN770362	MN770362	NCBI		Betatorquevirus/R3	Betatorquevirus/R3/S132
Betatorquevirus	MN771425	MN771425	NCBI		Betatorquevirus/R3	Betatorquevirus/R3/S132
Betatorquevirus	MN772513	MN772513	NCBI		Betatorquevirus/R3	Betatorquevirus/R3/S132
Betatorquevirus	MN772832	MN772832	NCBI		Betatorquevirus/R3	Betatorquevirus/R3/S132
Betatorquevirus	MN773259	MN773259	NCBI		Betatorquevirus/R3	Betatorquevirus/R3/S132
Betatorquevirus	MN774193	MN774193	NCBI		Betatorquevirus/R3	Betatorquevirus/R3/S132
Betatorquevirus	MN774297	MN774297	NCBI		Betatorquevirus/R3	Betatorquevirus/R3/S132
Betatorquevirus	MZ286195	MZ286195	NCBI		Betatorquevirus/R3	Betatorquevirus/R3/S132
Betatorquevirus	MZ969213	MZ969213	NCBI		Betatorquevirus/R3	Betatorquevirus/R3/S132
Betatorquevirus	OK574388	OK574388	NCBI		Betatorquevirus/R3	Betatorquevirus/R3/S132
Betatorquevirus	MH649084	MH649084	NCBI		Betatorquevirus/R3	Betatorquevirus/R3/S176
Betatorquevirus	MN771419	MN771419	NCBI		Betatorquevirus/R3	Betatorquevirus/R3/S176
Betatorquevirus	MN771854	MN771854	NCBI		Betatorquevirus/R3	Betatorquevirus/R3/S176
Betatorquevirus	MN772301	MN772301	NCBI		Betatorquevirus/R3	Betatorquevirus/R3/S176
Betatorquevirus	MN772771	MN772771	NCBI		Betatorquevirus/R3	Betatorquevirus/R3/S176
Betatorquevirus	MN773181	MN773181	NCBI		Betatorquevirus/R3	Betatorquevirus/R3/S176
Betatorquevirus	MZ286033	MZ286033	NCBI		Betatorquevirus/R3	Betatorquevirus/R3/S176
Betatorquevirus	MH648989	MH648989	ICTV exemplar	Betatorquevirus homini20	Betatorquevirus/R3	Betatorquevirus/R3/S204
Betatorquevirus	MN772103	MN772103	NCBI		Betatorquevirus/R3	Betatorquevirus/R3/S204
Betatorquevirus	MN774299	MN774299	NCBI		Betatorquevirus/R3	Betatorquevirus/R3/S204
Betatorquevirus	MN774722	MN774722	NCBI		Betatorquevirus/R3	Betatorquevirus/R3/S204
Betatorquevirus	MZ286255	MZ286255	NCBI		Betatorquevirus/R3	Betatorquevirus/R3/S204
Betatorquevirus	MZ286290	MZ286290	NCBI		Betatorquevirus/R3	Betatorquevirus/R3/S204
Betatorquevirus	OK574353	OK574353	NCBI		Betatorquevirus/R3	Betatorquevirus/R3/S204
Betatorquevirus	MN770995	MN770995	NCBI		Betatorquevirus/R3	Betatorquevirus/R3/S208
Betatorquevirus	AB026930	AB026930	NCBI		Betatorquevirus/R4	Betatorquevirus/R4/S4
Betatorquevirus	HS04018_55	OZ258650	This study		Betatorquevirus/R4	Betatorquevirus/R4/S4	Known	Betatorquevirus homini1
Betatorquevirus	MN769084	MN769084	NCBI		Betatorquevirus/R4	Betatorquevirus/R4/S4
Betatorquevirus	MN769210	MN769210	NCBI		Betatorquevirus/R4	Betatorquevirus/R4/S4
Betatorquevirus	MN769365	MN769365	NCBI		Betatorquevirus/R4	Betatorquevirus/R4/S4
Betatorquevirus	MN769481	MN769481	NCBI		Betatorquevirus/R4	Betatorquevirus/R4/S4
Betatorquevirus	MN769778	MN769778	NCBI		Betatorquevirus/R4	Betatorquevirus/R4/S4
Betatorquevirus	MN769800	MN769800	NCBI		Betatorquevirus/R4	Betatorquevirus/R4/S4
Betatorquevirus	MN769807	MN769807	NCBI		Betatorquevirus/R4	Betatorquevirus/R4/S4
Betatorquevirus	MN771185	MN771185	NCBI		Betatorquevirus/R4	Betatorquevirus/R4/S4
Betatorquevirus	MN771392	MN771392	NCBI		Betatorquevirus/R4	Betatorquevirus/R4/S4
Betatorquevirus	MN771622	MN771622	NCBI		Betatorquevirus/R4	Betatorquevirus/R4/S4
Betatorquevirus	MN772025	MN772025	NCBI		Betatorquevirus/R4	Betatorquevirus/R4/S4
Betatorquevirus	MN772414	MN772414	NCBI		Betatorquevirus/R4	Betatorquevirus/R4/S4
Betatorquevirus	MN772501	MN772501	NCBI		Betatorquevirus/R4	Betatorquevirus/R4/S4
Betatorquevirus	MN772741	MN772741	NCBI		Betatorquevirus/R4	Betatorquevirus/R4/S4
Betatorquevirus	MN773191	MN773191	NCBI		Betatorquevirus/R4	Betatorquevirus/R4/S4
Betatorquevirus	MN773196	MN773196	NCBI		Betatorquevirus/R4	Betatorquevirus/R4/S4
Betatorquevirus	MN773220	MN773220	NCBI		Betatorquevirus/R4	Betatorquevirus/R4/S4
Betatorquevirus	MN773728	MN773728	NCBI		Betatorquevirus/R4	Betatorquevirus/R4/S4
Betatorquevirus	MN773749	MN773749	NCBI		Betatorquevirus/R4	Betatorquevirus/R4/S4
Betatorquevirus	MN773836	MN773836	NCBI		Betatorquevirus/R4	Betatorquevirus/R4/S4
Betatorquevirus	MN773850	MN773850	NCBI		Betatorquevirus/R4	Betatorquevirus/R4/S4
Betatorquevirus	MN774015	MN774015	NCBI		Betatorquevirus/R4	Betatorquevirus/R4/S4
Betatorquevirus	MN774591	MN774591	NCBI		Betatorquevirus/R4	Betatorquevirus/R4/S4
Betatorquevirus	MN774691	MN774691	NCBI		Betatorquevirus/R4	Betatorquevirus/R4/S4
Betatorquevirus	MZ286273	MZ286273	NCBI		Betatorquevirus/R4	Betatorquevirus/R4/S4
Betatorquevirus	MZ824846	MZ824846	NCBI		Betatorquevirus/R4	Betatorquevirus/R4/S4
Betatorquevirus	NC_014097	NC_014097	ICTV exemplar	Betatorquevirus homini1	Betatorquevirus/R4	Betatorquevirus/R4/S4
Betatorquevirus	OK574395	OK574395	NCBI		Betatorquevirus/R4	Betatorquevirus/R4/S4
Betatorquevirus	AB038626	AB038626	NCBI		Betatorquevirus/R4	Betatorquevirus/R4/S66
Betatorquevirus	MH648977	MH648977	NCBI		Betatorquevirus/R4	Betatorquevirus/R4/S66
Betatorquevirus	MH649011	MH649011	NCBI		Betatorquevirus/R4	Betatorquevirus/R4/S66
Betatorquevirus	MN165097	MN165097	NCBI		Betatorquevirus/R4	Betatorquevirus/R4/S66
Betatorquevirus	MN165098	MN165098	NCBI		Betatorquevirus/R4	Betatorquevirus/R4/S66
Betatorquevirus	MN769567	MN769567	NCBI		Betatorquevirus/R4	Betatorquevirus/R4/S66
Betatorquevirus	MN771424	MN771424	NCBI		Betatorquevirus/R4	Betatorquevirus/R4/S66
Betatorquevirus	MN772239	MN772239	NCBI		Betatorquevirus/R4	Betatorquevirus/R4/S66
Betatorquevirus	MN772507	MN772507	NCBI		Betatorquevirus/R4	Betatorquevirus/R4/S66
Betatorquevirus	MN773730	MN773730	NCBI		Betatorquevirus/R4	Betatorquevirus/R4/S66
Betatorquevirus	MN774006	MN774006	NCBI		Betatorquevirus/R4	Betatorquevirus/R4/S66
Betatorquevirus	MN774435	MN774435	NCBI		Betatorquevirus/R4	Betatorquevirus/R4/S66
Betatorquevirus	MN774609	MN774609	NCBI		Betatorquevirus/R4	Betatorquevirus/R4/S66
Betatorquevirus	MW455429	MW455429	NCBI		Betatorquevirus/R4	Betatorquevirus/R4/S66
Betatorquevirus	MZ286088	MZ286088	NCBI		Betatorquevirus/R4	Betatorquevirus/R4/S66
Betatorquevirus	PP857111	PP857111	NCBI		Betatorquevirus/R4	Betatorquevirus/R4/S66
Betatorquevirus	PP857146	PP857146	NCBI		Betatorquevirus/R4	Betatorquevirus/R4/S66
Betatorquevirus	MN773445	MN773445	NCBI		Betatorquevirus/R4	Betatorquevirus/R4/S117
Betatorquevirus	MN770265	MN770265	NCBI		Betatorquevirus/R4	Betatorquevirus/R4/S301
Betatorquevirus	HS11004_1	OZ258697	This study		Betatorquevirus/R5	Betatorquevirus/R5/S5	Undetermined
Betatorquevirus	MN768895	MN768895	NCBI		Betatorquevirus/R5	Betatorquevirus/R5/S5
Betatorquevirus	MN769769	MN769769	NCBI		Betatorquevirus/R5	Betatorquevirus/R5/S5
Betatorquevirus	MN774327	MN774327	NCBI		Betatorquevirus/R5	Betatorquevirus/R5/S5
Betatorquevirus	MN774692	MN774692	NCBI		Betatorquevirus/R5	Betatorquevirus/R5/S5
Betatorquevirus	MZ286246	MZ286246	NCBI		Betatorquevirus/R5	Betatorquevirus/R5/S5
Betatorquevirus	MZ286258	MZ286258	NCBI		Betatorquevirus/R5	Betatorquevirus/R5/S5
Betatorquevirus	MN768751	MN768751	NCBI		Betatorquevirus/R5	Betatorquevirus/R5/S41
Betatorquevirus	MN769043	MN769043	NCBI		Betatorquevirus/R5	Betatorquevirus/R5/S41
Betatorquevirus	MN769670	MN769670	NCBI		Betatorquevirus/R5	Betatorquevirus/R5/S41
Betatorquevirus	MN769763	MN769763	NCBI		Betatorquevirus/R5	Betatorquevirus/R5/S41
Betatorquevirus	MN771454	MN771454	NCBI		Betatorquevirus/R5	Betatorquevirus/R5/S41
Betatorquevirus	MN771959	MN771959	NCBI		Betatorquevirus/R5	Betatorquevirus/R5/S41
Betatorquevirus	MN771964	MN771964	NCBI		Betatorquevirus/R5	Betatorquevirus/R5/S41
Betatorquevirus	MN772213	MN772213	NCBI		Betatorquevirus/R5	Betatorquevirus/R5/S41
Betatorquevirus	MN772529	MN772529	NCBI		Betatorquevirus/R5	Betatorquevirus/R5/S41
Betatorquevirus	MN772763	MN772763	NCBI		Betatorquevirus/R5	Betatorquevirus/R5/S41
Betatorquevirus	MN773133	MN773133	NCBI		Betatorquevirus/R5	Betatorquevirus/R5/S41
Betatorquevirus	MN774036	MN774036	NCBI		Betatorquevirus/R5	Betatorquevirus/R5/S41
Betatorquevirus	MN774419	MN774419	NCBI		Betatorquevirus/R5	Betatorquevirus/R5/S41
Betatorquevirus	OK574387	OK574387	NCBI		Betatorquevirus/R5	Betatorquevirus/R5/S41
Betatorquevirus	MH017554	MH017554	NCBI		Betatorquevirus/R5	Betatorquevirus/R5/S67
Betatorquevirus	MN769106	MN769106	NCBI		Betatorquevirus/R5	Betatorquevirus/R5/S67
Betatorquevirus	MN769174	MN769174	NCBI		Betatorquevirus/R5	Betatorquevirus/R5/S67
Betatorquevirus	MN769410	MN769410	NCBI		Betatorquevirus/R5	Betatorquevirus/R5/S67
Betatorquevirus	MN769614	MN769614	NCBI		Betatorquevirus/R5	Betatorquevirus/R5/S67
Betatorquevirus	MN771189	MN771189	NCBI		Betatorquevirus/R5	Betatorquevirus/R5/S67
Betatorquevirus	MN771395	MN771395	NCBI		Betatorquevirus/R5	Betatorquevirus/R5/S67
Betatorquevirus	MN772404	MN772404	NCBI		Betatorquevirus/R5	Betatorquevirus/R5/S67
Betatorquevirus	MN772816	MN772816	NCBI		Betatorquevirus/R5	Betatorquevirus/R5/S67
Betatorquevirus	MN772943	MN772943	NCBI		Betatorquevirus/R5	Betatorquevirus/R5/S67
Betatorquevirus	MN773111	MN773111	NCBI		Betatorquevirus/R5	Betatorquevirus/R5/S67
Betatorquevirus	MN773995	MN773995	NCBI		Betatorquevirus/R5	Betatorquevirus/R5/S67
Betatorquevirus	MN774228	MN774228	NCBI		Betatorquevirus/R5	Betatorquevirus/R5/S67
Betatorquevirus	NC_076233	NC_076233	ICTV exemplar	Betatorquevirus homini14	Betatorquevirus/R5	Betatorquevirus/R5/S67
Betatorquevirus	MN770489	MN770489	NCBI		Betatorquevirus/R5	Betatorquevirus/R5/S108
Betatorquevirus	MN773787	MN773787	NCBI		Betatorquevirus/R5	Betatorquevirus/R5/S108
Betatorquevirus	MN771633	MN771633	NCBI		Betatorquevirus/R5	Betatorquevirus/R5/S154
Betatorquevirus	MN771867	MN771867	NCBI		Betatorquevirus/R5	Betatorquevirus/R5/S154
Betatorquevirus	MN774834	MN774834	NCBI		Betatorquevirus/R5	Betatorquevirus/R5/S154
Betatorquevirus	MN771782	MN771782	NCBI		Betatorquevirus/R5	Betatorquevirus/R5/S206
Betatorquevirus	MN774734	MN774734	NCBI		Betatorquevirus/R5	Betatorquevirus/R5/S206
Betatorquevirus	MN774057	MN774057	NCBI		Betatorquevirus/R5	Betatorquevirus/R5/S211
Betatorquevirus	MN769289	MN769289	NCBI		Betatorquevirus/R5	Betatorquevirus/R5/S222
Betatorquevirus	MN774766	MN774766	NCBI		Betatorquevirus/R5	Betatorquevirus/R5/S222
Betatorquevirus	MN774320	MN774320	NCBI		Betatorquevirus/R5	Betatorquevirus/R5/S248
Betatorquevirus	MN772102	MN772102	NCBI		Betatorquevirus/R5	Betatorquevirus/R5/S302
Betatorquevirus	MN774670	MN774670	NCBI		Betatorquevirus/R5	Betatorquevirus/R5/S349
Betatorquevirus	OK574379	OK574379	NCBI		Betatorquevirus/R5	Betatorquevirus/R5/S349
Betatorquevirus	HS11034_6	OZ258703	This study		Betatorquevirus/R6	Betatorquevirus/R6/S6	Novel
Betatorquevirus	MN770919	MN770919	NCBI		Betatorquevirus/R6	Betatorquevirus/R6/S6
Betatorquevirus	MN773000	MN773000	NCBI		Betatorquevirus/R6	Betatorquevirus/R6/S6
Betatorquevirus	MN769384	MN769384	NCBI		Betatorquevirus/R6	Betatorquevirus/R6/S186
Betatorquevirus	MN770064	MN770064	NCBI		Betatorquevirus/R6	Betatorquevirus/R6/S186
Betatorquevirus	MN771371	MN771371	NCBI		Betatorquevirus/R6	Betatorquevirus/R6/S186
Betatorquevirus	MN773098	MN773098	NCBI		Betatorquevirus/R6	Betatorquevirus/R6/S186
Betatorquevirus	MN773307	MN773307	NCBI		Betatorquevirus/R6	Betatorquevirus/R6/S186
Betatorquevirus	HS12012_1	OZ258712	This study		Betatorquevirus/R7	Betatorquevirus/R7/S7	Undetermined
Betatorquevirus	MN772548	MN772548	NCBI		Betatorquevirus/R7	Betatorquevirus/R7/S7
Betatorquevirus	MN772761	MN772761	NCBI		Betatorquevirus/R7	Betatorquevirus/R7/S7
Betatorquevirus	MN773429	MN773429	NCBI		Betatorquevirus/R7	Betatorquevirus/R7/S7
Betatorquevirus	MN773487	MN773487	NCBI		Betatorquevirus/R7	Betatorquevirus/R7/S7
Betatorquevirus	MN774198	MN774198	NCBI		Betatorquevirus/R7	Betatorquevirus/R7/S7
Betatorquevirus	MN774382	MN774382	NCBI		Betatorquevirus/R7	Betatorquevirus/R7/S7
Betatorquevirus	MN774493	MN774493	NCBI		Betatorquevirus/R7	Betatorquevirus/R7/S7
Betatorquevirus	PP857117	PP857117	NCBI		Betatorquevirus/R7	Betatorquevirus/R7/S7
Betatorquevirus	KT163914	KT163914	NCBI		Betatorquevirus/R7	Betatorquevirus/R7/S55
Betatorquevirus	MH649165	MH649165	NCBI		Betatorquevirus/R7	Betatorquevirus/R7/S55
Betatorquevirus	MN768673	MN768673	NCBI		Betatorquevirus/R7	Betatorquevirus/R7/S55
Betatorquevirus	MN769021	MN769021	NCBI		Betatorquevirus/R7	Betatorquevirus/R7/S55
Betatorquevirus	MN769924	MN769924	NCBI		Betatorquevirus/R7	Betatorquevirus/R7/S55
Betatorquevirus	MN769976	MN769976	NCBI		Betatorquevirus/R7	Betatorquevirus/R7/S55
Betatorquevirus	MN771057	MN771057	NCBI		Betatorquevirus/R7	Betatorquevirus/R7/S55
Betatorquevirus	MN771171	MN771171	NCBI		Betatorquevirus/R7	Betatorquevirus/R7/S55
Betatorquevirus	MN771375	MN771375	NCBI		Betatorquevirus/R7	Betatorquevirus/R7/S55
Betatorquevirus	MN771409	MN771409	NCBI		Betatorquevirus/R7	Betatorquevirus/R7/S55
Betatorquevirus	MN771907	MN771907	NCBI		Betatorquevirus/R7	Betatorquevirus/R7/S55
Betatorquevirus	MN772236	MN772236	NCBI		Betatorquevirus/R7	Betatorquevirus/R7/S55
Betatorquevirus	MN772329	MN772329	NCBI		Betatorquevirus/R7	Betatorquevirus/R7/S55
Betatorquevirus	MN772614	MN772614	NCBI		Betatorquevirus/R7	Betatorquevirus/R7/S55
Betatorquevirus	MN772810	MN772810	NCBI		Betatorquevirus/R7	Betatorquevirus/R7/S55
Betatorquevirus	MN772984	MN772984	NCBI		Betatorquevirus/R7	Betatorquevirus/R7/S55
Betatorquevirus	MN773187	MN773187	NCBI		Betatorquevirus/R7	Betatorquevirus/R7/S55
Betatorquevirus	MN773413	MN773413	NCBI		Betatorquevirus/R7	Betatorquevirus/R7/S55
Betatorquevirus	MN773634	MN773634	NCBI		Betatorquevirus/R7	Betatorquevirus/R7/S55
Betatorquevirus	MN773696	MN773696	NCBI		Betatorquevirus/R7	Betatorquevirus/R7/S55
Betatorquevirus	MN774265	MN774265	NCBI		Betatorquevirus/R7	Betatorquevirus/R7/S55
Betatorquevirus	MN774506	MN774506	NCBI		Betatorquevirus/R7	Betatorquevirus/R7/S55
Betatorquevirus	MN774693	MN774693	NCBI		Betatorquevirus/R7	Betatorquevirus/R7/S55
Betatorquevirus	MN774765	MN774765	NCBI		Betatorquevirus/R7	Betatorquevirus/R7/S55
Betatorquevirus	MZ286257	MZ286257	NCBI		Betatorquevirus/R7	Betatorquevirus/R7/S55
Betatorquevirus	MZ825111	MZ825111	NCBI		Betatorquevirus/R7	Betatorquevirus/R7/S55
Betatorquevirus	NC_014086	NC_014086	ICTV exemplar	Betatorquevirus homini2	Betatorquevirus/R7	Betatorquevirus/R7/S55
Betatorquevirus	OL694787	OL694787	NCBI		Betatorquevirus/R7	Betatorquevirus/R7/S55
Betatorquevirus	PP857151	PP857151	NCBI		Betatorquevirus/R7	Betatorquevirus/R7/S55
Betatorquevirus	HS12012_2	OZ258713	This study		Betatorquevirus/R8	Betatorquevirus/R8/S8	Novel
Betatorquevirus	MN769704	MN769704	NCBI		Betatorquevirus/R8	Betatorquevirus/R8/S8
Betatorquevirus	HS12023_1	OZ258715	This study		Betatorquevirus/R9	Betatorquevirus/R9/S9	Novel
Betatorquevirus	MN770344	MN770344	NCBI		Betatorquevirus/R9	Betatorquevirus/R9/S9
Betatorquevirus	MN770934	MN770934	NCBI		Betatorquevirus/R9	Betatorquevirus/R9/S9
Betatorquevirus	OR148954	OR148954	NCBI		Betatorquevirus/R9	Betatorquevirus/R9/S9
Betatorquevirus	HS12029_1	OZ258716	This study		Betatorquevirus/R10	Betatorquevirus/R10/S10	Novel
Betatorquevirus	MN771783	MN771783	NCBI		Betatorquevirus/R10	Betatorquevirus/R10/S10
Betatorquevirus	HS12029_4	OZ258721	This study		Betatorquevirus/R11	Betatorquevirus/R11/S11	Novel
Betatorquevirus	HS12029_5	OZ258722	This study		Betatorquevirus/R11	Betatorquevirus/R11/S11	Novel
Betatorquevirus	MN769045	MN769045	NCBI		Betatorquevirus/R11	Betatorquevirus/R11/S11
Betatorquevirus	MN769542	MN769542	NCBI		Betatorquevirus/R11	Betatorquevirus/R11/S11
Betatorquevirus	MN769890	MN769890	NCBI		Betatorquevirus/R11	Betatorquevirus/R11/S11
Betatorquevirus	MN769908	MN769908	NCBI		Betatorquevirus/R11	Betatorquevirus/R11/S11
Betatorquevirus	MN771648	MN771648	NCBI		Betatorquevirus/R11	Betatorquevirus/R11/S11
Betatorquevirus	MN771749	MN771749	NCBI		Betatorquevirus/R11	Betatorquevirus/R11/S11
Betatorquevirus	MN772350	MN772350	NCBI		Betatorquevirus/R11	Betatorquevirus/R11/S11
Betatorquevirus	MN772590	MN772590	NCBI		Betatorquevirus/R11	Betatorquevirus/R11/S11
Betatorquevirus	MN772823	MN772823	NCBI		Betatorquevirus/R11	Betatorquevirus/R11/S11
Betatorquevirus	MN773169	MN773169	NCBI		Betatorquevirus/R11	Betatorquevirus/R11/S11
Betatorquevirus	MN773180	MN773180	NCBI		Betatorquevirus/R11	Betatorquevirus/R11/S11
Betatorquevirus	MN774017	MN774017	NCBI		Betatorquevirus/R11	Betatorquevirus/R11/S11
Betatorquevirus	MN774077	MN774077	NCBI		Betatorquevirus/R11	Betatorquevirus/R11/S11
Betatorquevirus	MN774241	MN774241	NCBI		Betatorquevirus/R11	Betatorquevirus/R11/S11
Betatorquevirus	MT157223	MT157223	NCBI		Betatorquevirus/R11	Betatorquevirus/R11/S11
Betatorquevirus	PP857162	PP857162	NCBI		Betatorquevirus/R11	Betatorquevirus/R11/S11
Betatorquevirus	MN769596	MN769596	NCBI		Betatorquevirus/R11	Betatorquevirus/R11/S193
Betatorquevirus	MN771178	MN771178	NCBI		Betatorquevirus/R11	Betatorquevirus/R11/S193
Betatorquevirus	MN771861	MN771861	NCBI		Betatorquevirus/R11	Betatorquevirus/R11/S193
Betatorquevirus	MN773032	MN773032	NCBI		Betatorquevirus/R11	Betatorquevirus/R11/S193
Betatorquevirus	OQ064562	OQ064562	NCBI		Betatorquevirus/R11	Betatorquevirus/R11/S193
Betatorquevirus	MN770184	MN770184	NCBI		Betatorquevirus/R11	Betatorquevirus/R11/S318
Betatorquevirus	MN771644	MN771644	NCBI		Betatorquevirus/R11	Betatorquevirus/R11/S318
Betatorquevirus	MN773784	MN773784	NCBI		Betatorquevirus/R11	Betatorquevirus/R11/S318
Betatorquevirus	MN773895	MN773895	NCBI		Betatorquevirus/R11	Betatorquevirus/R11/S318
Betatorquevirus	HS12029_6	OZ258723	This study		Betatorquevirus/R12	Betatorquevirus/R12/S12	Known	Betatorquevirus homini36
Betatorquevirus	MN771260	MN771260	NCBI		Betatorquevirus/R12	Betatorquevirus/R12/S12
Betatorquevirus	MN772169	MN772169	NCBI		Betatorquevirus/R12	Betatorquevirus/R12/S12
Betatorquevirus	MN774468	MN774468	NCBI		Betatorquevirus/R12	Betatorquevirus/R12/S12
Betatorquevirus	NC_076168	NC_076168	ICTV exemplar	Betatorquevirus homini36	Betatorquevirus/R12	Betatorquevirus/R12/S12
Betatorquevirus	MN771258	MN771258	NCBI		Betatorquevirus/R12	Betatorquevirus/R12/S252
Betatorquevirus	MN772201	MN772201	NCBI		Betatorquevirus/R12	Betatorquevirus/R12/S252
Betatorquevirus	MN774903	MN774903	NCBI		Betatorquevirus/R12	Betatorquevirus/R12/S252
Betatorquevirus	HS12029_7	OZ258724	This study		Betatorquevirus/R13	Betatorquevirus/R13/S13	Novel
Betatorquevirus	MN769209	MN769209	NCBI		Betatorquevirus/R13	Betatorquevirus/R13/S13
Betatorquevirus	MN773981	MN773981	NCBI		Betatorquevirus/R13	Betatorquevirus/R13/S13
Betatorquevirus	HS12029_8	OZ258725	This study		Betatorquevirus/R14	Betatorquevirus/R14/S14	Novel
Betatorquevirus	MN768741	MN768741	NCBI		Betatorquevirus/R14	Betatorquevirus/R14/S14
Betatorquevirus	MN771106	MN771106	NCBI		Betatorquevirus/R14	Betatorquevirus/R14/S14
Betatorquevirus	MN774484	MN774484	NCBI		Betatorquevirus/R14	Betatorquevirus/R14/S14
Betatorquevirus	MN774672	MN774672	NCBI		Betatorquevirus/R14	Betatorquevirus/R14/S14
Betatorquevirus	HS13057_2	OZ258809	This study		Betatorquevirus/R14	Betatorquevirus/R14/S35	Novel
Betatorquevirus	MN769508	MN769508	NCBI		Betatorquevirus/R14	Betatorquevirus/R14/S35
Betatorquevirus	MN769788	MN769788	NCBI		Betatorquevirus/R14	Betatorquevirus/R14/S35
Betatorquevirus	MN770532	MN770532	NCBI		Betatorquevirus/R14	Betatorquevirus/R14/S35
Betatorquevirus	MN771066	MN771066	NCBI		Betatorquevirus/R14	Betatorquevirus/R14/S35
Betatorquevirus	MN771273	MN771273	NCBI		Betatorquevirus/R14	Betatorquevirus/R14/S35
Betatorquevirus	MN771340	MN771340	NCBI		Betatorquevirus/R14	Betatorquevirus/R14/S35
Betatorquevirus	MN771638	MN771638	NCBI		Betatorquevirus/R14	Betatorquevirus/R14/S35
Betatorquevirus	MN771639	MN771639	NCBI		Betatorquevirus/R14	Betatorquevirus/R14/S35
Betatorquevirus	MN772416	MN772416	NCBI		Betatorquevirus/R14	Betatorquevirus/R14/S35
Betatorquevirus	MN773511	MN773511	NCBI		Betatorquevirus/R14	Betatorquevirus/R14/S35
Betatorquevirus	MN773766	MN773766	NCBI		Betatorquevirus/R14	Betatorquevirus/R14/S35
Betatorquevirus	MN773842	MN773842	NCBI		Betatorquevirus/R14	Betatorquevirus/R14/S35
Betatorquevirus	MN774038	MN774038	NCBI		Betatorquevirus/R14	Betatorquevirus/R14/S35
Betatorquevirus	MN774445	MN774445	NCBI		Betatorquevirus/R14	Betatorquevirus/R14/S35
Betatorquevirus	MN774668	MN774668	NCBI		Betatorquevirus/R14	Betatorquevirus/R14/S35
Betatorquevirus	MN774727	MN774727	NCBI		Betatorquevirus/R14	Betatorquevirus/R14/S35
Betatorquevirus	OK574369	OK574369	NCBI		Betatorquevirus/R14	Betatorquevirus/R14/S35
Betatorquevirus	OK574434	OK574434	NCBI		Betatorquevirus/R14	Betatorquevirus/R14/S35
Betatorquevirus	MN770172	MN770172	NCBI		Betatorquevirus/R14	Betatorquevirus/R14/S57
Betatorquevirus	MN771263	MN771263	NCBI		Betatorquevirus/R14	Betatorquevirus/R14/S57
Betatorquevirus	MN773616	MN773616	NCBI		Betatorquevirus/R14	Betatorquevirus/R14/S57
Betatorquevirus	MZ286285	MZ286285	NCBI		Betatorquevirus/R14	Betatorquevirus/R14/S57
Betatorquevirus	PP857131	PP857131	NCBI		Betatorquevirus/R14	Betatorquevirus/R14/S57
Betatorquevirus	PP857164	PP857164	NCBI		Betatorquevirus/R14	Betatorquevirus/R14/S57
Betatorquevirus	HS12029_9	OZ258726	This study		Betatorquevirus/R15	Betatorquevirus/R15/S15	Novel
Betatorquevirus	HS12161_1	OZ258773	This study		Betatorquevirus/R15	Betatorquevirus/R15/S15	Novel
Betatorquevirus	MN770128	MN770128	NCBI		Betatorquevirus/R15	Betatorquevirus/R15/S15
Betatorquevirus	MN770156	MN770156	NCBI		Betatorquevirus/R15	Betatorquevirus/R15/S15
Betatorquevirus	MN770160	MN770160	NCBI		Betatorquevirus/R15	Betatorquevirus/R15/S15
Betatorquevirus	MN771017	MN771017	NCBI		Betatorquevirus/R15	Betatorquevirus/R15/S15
Betatorquevirus	MN772601	MN772601	NCBI		Betatorquevirus/R15	Betatorquevirus/R15/S15
Betatorquevirus	MT210805	MT210805	NCBI		Betatorquevirus/R15	Betatorquevirus/R15/S15
Betatorquevirus	HS12032_1	OZ258727	This study		Betatorquevirus/R16	Betatorquevirus/R16/S16	Undetermined
Betatorquevirus	MN769961	MN769961	NCBI		Betatorquevirus/R16	Betatorquevirus/R16/S16
Betatorquevirus	MN771699	MN771699	NCBI		Betatorquevirus/R16	Betatorquevirus/R16/S16
Betatorquevirus	MN771734	MN771734	NCBI		Betatorquevirus/R16	Betatorquevirus/R16/S16
Betatorquevirus	MN771866	MN771866	NCBI		Betatorquevirus/R16	Betatorquevirus/R16/S16
Betatorquevirus	MN772105	MN772105	NCBI		Betatorquevirus/R16	Betatorquevirus/R16/S16
Betatorquevirus	MN772134	MN772134	NCBI		Betatorquevirus/R16	Betatorquevirus/R16/S16
Betatorquevirus	MN772198	MN772198	NCBI		Betatorquevirus/R16	Betatorquevirus/R16/S16
Betatorquevirus	MN772214	MN772214	NCBI		Betatorquevirus/R16	Betatorquevirus/R16/S16
Betatorquevirus	MN772224	MN772224	NCBI		Betatorquevirus/R16	Betatorquevirus/R16/S16
Betatorquevirus	MN772603	MN772603	NCBI		Betatorquevirus/R16	Betatorquevirus/R16/S16
Betatorquevirus	MN772636	MN772636	NCBI		Betatorquevirus/R16	Betatorquevirus/R16/S16
Betatorquevirus	MN772736	MN772736	NCBI		Betatorquevirus/R16	Betatorquevirus/R16/S16
Betatorquevirus	MN772891	MN772891	NCBI		Betatorquevirus/R16	Betatorquevirus/R16/S16
Betatorquevirus	MN773001	MN773001	NCBI		Betatorquevirus/R16	Betatorquevirus/R16/S16
Betatorquevirus	MN773093	MN773093	NCBI		Betatorquevirus/R16	Betatorquevirus/R16/S16
Betatorquevirus	MN773155	MN773155	NCBI		Betatorquevirus/R16	Betatorquevirus/R16/S16
Betatorquevirus	MN773168	MN773168	NCBI		Betatorquevirus/R16	Betatorquevirus/R16/S16
Betatorquevirus	MN773350	MN773350	NCBI		Betatorquevirus/R16	Betatorquevirus/R16/S16
Betatorquevirus	MN773551	MN773551	NCBI		Betatorquevirus/R16	Betatorquevirus/R16/S16
Betatorquevirus	MN773947	MN773947	NCBI		Betatorquevirus/R16	Betatorquevirus/R16/S16
Betatorquevirus	MN773975	MN773975	NCBI		Betatorquevirus/R16	Betatorquevirus/R16/S16
Betatorquevirus	MZ286171	MZ286171	NCBI		Betatorquevirus/R16	Betatorquevirus/R16/S16
Betatorquevirus	PP857161	PP857161	NCBI		Betatorquevirus/R16	Betatorquevirus/R16/S16
Betatorquevirus	HS12074_1	OZ258739	This study		Betatorquevirus/R16	Betatorquevirus/R16/S18	Undetermined
Betatorquevirus	MN769550	MN769550	NCBI		Betatorquevirus/R16	Betatorquevirus/R16/S18
Betatorquevirus	MN771268	MN771268	NCBI		Betatorquevirus/R16	Betatorquevirus/R16/S18
Betatorquevirus	MN772653	MN772653	NCBI		Betatorquevirus/R16	Betatorquevirus/R16/S18
Betatorquevirus	MN773091	MN773091	NCBI		Betatorquevirus/R16	Betatorquevirus/R16/S18
Betatorquevirus	MN773751	MN773751	NCBI		Betatorquevirus/R16	Betatorquevirus/R16/S18
Betatorquevirus	MN773964	MN773964	NCBI		Betatorquevirus/R16	Betatorquevirus/R16/S18
Betatorquevirus	MN771145	MN771145	NCBI		Betatorquevirus/R16	Betatorquevirus/R16/S63
Betatorquevirus	MN772735	MN772735	NCBI		Betatorquevirus/R16	Betatorquevirus/R16/S63
Betatorquevirus	NC_076156	NC_076156	ICTV exemplar	Betatorquevirus homini29	Betatorquevirus/R16	Betatorquevirus/R16/S63
Betatorquevirus	MN772909	MN772909	NCBI		Betatorquevirus/R16	Betatorquevirus/R16/S167
Betatorquevirus	MN769774	MN769774	NCBI		Betatorquevirus/R16	Betatorquevirus/R16/S203
Betatorquevirus	MN771269	MN771269	NCBI		Betatorquevirus/R16	Betatorquevirus/R16/S203
Betatorquevirus	MN771535	MN771535	NCBI		Betatorquevirus/R16	Betatorquevirus/R16/S203
Betatorquevirus	MN772602	MN772602	NCBI		Betatorquevirus/R16	Betatorquevirus/R16/S203
Betatorquevirus	MN772672	MN772672	NCBI		Betatorquevirus/R16	Betatorquevirus/R16/S327
Betatorquevirus	MN773572	MN773572	NCBI		Betatorquevirus/R16	Betatorquevirus/R16/S327
Betatorquevirus	MN773967	MN773967	NCBI		Betatorquevirus/R16	Betatorquevirus/R16/S340
Betatorquevirus	MN772575	MN772575	NCBI		Betatorquevirus/R16	Betatorquevirus/R16/S351
Betatorquevirus	MN770603	MN770603	NCBI		Betatorquevirus/R16	Betatorquevirus/R16/S390
Betatorquevirus	MN773028	MN773028	NCBI		Betatorquevirus/R16	Betatorquevirus/R16/S390
Betatorquevirus	HS12039_1	OZ258728	This study		Betatorquevirus/R17	Betatorquevirus/R17/S17	Novel
Betatorquevirus	MN770468	MN770468	NCBI		Betatorquevirus/R17	Betatorquevirus/R17/S17
Betatorquevirus	HS12077_1	OZ258741	This study		Betatorquevirus/R18	Betatorquevirus/R18/S19	Novel
Betatorquevirus	HS12179_1	OZ258780	This study		Betatorquevirus/R18	Betatorquevirus/R18/S19	Novel
Betatorquevirus	HS12112_1	OZ258747	This study		Betatorquevirus/R19	Betatorquevirus/R19/S20	Novel
Betatorquevirus	MN769341	MN769341	NCBI		Betatorquevirus/R19	Betatorquevirus/R19/S20
Betatorquevirus	MN769630	MN769630	NCBI		Betatorquevirus/R19	Betatorquevirus/R19/S20
Betatorquevirus	MN771109	MN771109	NCBI		Betatorquevirus/R19	Betatorquevirus/R19/S20
Betatorquevirus	MN771216	MN771216	NCBI		Betatorquevirus/R19	Betatorquevirus/R19/S20
Betatorquevirus	MN771546	MN771546	NCBI		Betatorquevirus/R19	Betatorquevirus/R19/S20
Betatorquevirus	MN772428	MN772428	NCBI		Betatorquevirus/R19	Betatorquevirus/R19/S20
Betatorquevirus	MN773051	MN773051	NCBI		Betatorquevirus/R19	Betatorquevirus/R19/S20
Betatorquevirus	MN773299	MN773299	NCBI		Betatorquevirus/R19	Betatorquevirus/R19/S20
Betatorquevirus	MN774153	MN774153	NCBI		Betatorquevirus/R19	Betatorquevirus/R19/S20
Betatorquevirus	OK574384	OK574384	NCBI		Betatorquevirus/R19	Betatorquevirus/R19/S20
Betatorquevirus	HS12120_1	OZ258751	This study		Betatorquevirus/R20	Betatorquevirus/R20/S21	Novel
Betatorquevirus	MN768753	MN768753	NCBI		Betatorquevirus/R20	Betatorquevirus/R20/S21
Betatorquevirus	MN774674	MN774674	NCBI		Betatorquevirus/R20	Betatorquevirus/R20/S21
Betatorquevirus	MN768713	MN768713	NCBI		Betatorquevirus/R20	Betatorquevirus/R20/S196
Betatorquevirus	MN770401	MN770401	NCBI		Betatorquevirus/R20	Betatorquevirus/R20/S196
Betatorquevirus	MN770853	MN770853	NCBI		Betatorquevirus/R20	Betatorquevirus/R20/S196
Betatorquevirus	HS12132_2	OZ258753	This study		Betatorquevirus/R21	Betatorquevirus/R21/S22	Novel
Betatorquevirus	MN769749	MN769749	NCBI		Betatorquevirus/R21	Betatorquevirus/R21/S22
Betatorquevirus	MN770986	MN770986	NCBI		Betatorquevirus/R21	Betatorquevirus/R21/S22
Betatorquevirus	MN770168	MN770168	NCBI		Betatorquevirus/R21	Betatorquevirus/R21/S73
Betatorquevirus	MN770210	MN770210	NCBI		Betatorquevirus/R21	Betatorquevirus/R21/S73
Betatorquevirus	MN770308	MN770308	NCBI		Betatorquevirus/R21	Betatorquevirus/R21/S158
Betatorquevirus	MN771140	MN771140	NCBI		Betatorquevirus/R21	Betatorquevirus/R21/S158
Betatorquevirus	MN773122	MN773122	NCBI		Betatorquevirus/R21	Betatorquevirus/R21/S158
Betatorquevirus	MN770904	MN770904	NCBI		Betatorquevirus/R21	Betatorquevirus/R21/S213
Betatorquevirus	MN772242	MN772242	NCBI		Betatorquevirus/R21	Betatorquevirus/R21/S213
Betatorquevirus	MN768671	MN768671	NCBI		Betatorquevirus/R21	Betatorquevirus/R21/S214
Betatorquevirus	MN769642	MN769642	NCBI		Betatorquevirus/R21	Betatorquevirus/R21/S214
Betatorquevirus	MN773847	MN773847	NCBI		Betatorquevirus/R21	Betatorquevirus/R21/S249
Betatorquevirus	MN773921	MN773921	NCBI		Betatorquevirus/R21	Betatorquevirus/R21/S271
Betatorquevirus	MN769466	MN769466	NCBI		Betatorquevirus/R21	Betatorquevirus/R21/S274
Betatorquevirus	MN770223	MN770223	NCBI		Betatorquevirus/R21	Betatorquevirus/R21/S293
Betatorquevirus	MN771134	MN771134	NCBI		Betatorquevirus/R21	Betatorquevirus/R21/S299
Betatorquevirus	MN774708	MN774708	NCBI		Betatorquevirus/R21	Betatorquevirus/R21/S299
Betatorquevirus	MN771676	MN771676	NCBI		Betatorquevirus/R21	Betatorquevirus/R21/S310
Betatorquevirus	OL694800	OL694800	NCBI		Betatorquevirus/R21	Betatorquevirus/R21/S310
Betatorquevirus	HS12139_5	OZ258759	This study		Betatorquevirus/R22	Betatorquevirus/R22/S23	Novel
Betatorquevirus	HS12231_1	OZ258797	This study		Betatorquevirus/R22	Betatorquevirus/R22/S23	Novel
Betatorquevirus	MH017562	MH017562	NCBI		Betatorquevirus/R22	Betatorquevirus/R22/S23
Betatorquevirus	MN768654	MN768654	NCBI		Betatorquevirus/R22	Betatorquevirus/R22/S23
Betatorquevirus	MN768772	MN768772	NCBI		Betatorquevirus/R22	Betatorquevirus/R22/S23
Betatorquevirus	MN769121	MN769121	NCBI		Betatorquevirus/R22	Betatorquevirus/R22/S23
Betatorquevirus	MN769340	MN769340	NCBI		Betatorquevirus/R22	Betatorquevirus/R22/S23
Betatorquevirus	MN770288	MN770288	NCBI		Betatorquevirus/R22	Betatorquevirus/R22/S23
Betatorquevirus	MN770333	MN770333	NCBI		Betatorquevirus/R22	Betatorquevirus/R22/S23
Betatorquevirus	MN770382	MN770382	NCBI		Betatorquevirus/R22	Betatorquevirus/R22/S23
Betatorquevirus	MN770542	MN770542	NCBI		Betatorquevirus/R22	Betatorquevirus/R22/S23
Betatorquevirus	MN770623	MN770623	NCBI		Betatorquevirus/R22	Betatorquevirus/R22/S23
Betatorquevirus	MN770640	MN770640	NCBI		Betatorquevirus/R22	Betatorquevirus/R22/S23
Betatorquevirus	MN770913	MN770913	NCBI		Betatorquevirus/R22	Betatorquevirus/R22/S23
Betatorquevirus	MN771947	MN771947	NCBI		Betatorquevirus/R22	Betatorquevirus/R22/S23
Betatorquevirus	MN771960	MN771960	NCBI		Betatorquevirus/R22	Betatorquevirus/R22/S23
Betatorquevirus	MN773302	MN773302	NCBI		Betatorquevirus/R22	Betatorquevirus/R22/S23
Betatorquevirus	MN773569	MN773569	NCBI		Betatorquevirus/R22	Betatorquevirus/R22/S23
Betatorquevirus	MN774444	MN774444	NCBI		Betatorquevirus/R22	Betatorquevirus/R22/S23
Betatorquevirus	MN774860	MN774860	NCBI		Betatorquevirus/R22	Betatorquevirus/R22/S23
Betatorquevirus	MN774912	MN774912	NCBI		Betatorquevirus/R22	Betatorquevirus/R22/S23
Betatorquevirus	OL694792	OL694792	NCBI		Betatorquevirus/R22	Betatorquevirus/R22/S23
Betatorquevirus	MN772852	MN772852	NCBI		Betatorquevirus/R22	Betatorquevirus/R22/S113
Betatorquevirus	HS12139_9	OZ258760	This study		Betatorquevirus/R23	Betatorquevirus/R23/S24	Known	Betatorquevirus homini15
Betatorquevirus	HS12177_3	OZ258778	This study		Betatorquevirus/R23	Betatorquevirus/R23/S24	Known	Betatorquevirus homini15
Betatorquevirus	MK139485	MK139485	NCBI		Betatorquevirus/R23	Betatorquevirus/R23/S24
Betatorquevirus	MN768696	MN768696	NCBI		Betatorquevirus/R23	Betatorquevirus/R23/S24
Betatorquevirus	MN768857	MN768857	NCBI		Betatorquevirus/R23	Betatorquevirus/R23/S24
Betatorquevirus	MN768883	MN768883	NCBI		Betatorquevirus/R23	Betatorquevirus/R23/S24
Betatorquevirus	MN769059	MN769059	NCBI		Betatorquevirus/R23	Betatorquevirus/R23/S24
Betatorquevirus	MN769076	MN769076	NCBI		Betatorquevirus/R23	Betatorquevirus/R23/S24
Betatorquevirus	MN769124	MN769124	NCBI		Betatorquevirus/R23	Betatorquevirus/R23/S24
Betatorquevirus	MN769157	MN769157	NCBI		Betatorquevirus/R23	Betatorquevirus/R23/S24
Betatorquevirus	MN769331	MN769331	NCBI		Betatorquevirus/R23	Betatorquevirus/R23/S24
Betatorquevirus	MN769369	MN769369	NCBI		Betatorquevirus/R23	Betatorquevirus/R23/S24
Betatorquevirus	MN769444	MN769444	NCBI		Betatorquevirus/R23	Betatorquevirus/R23/S24
Betatorquevirus	MN769628	MN769628	NCBI		Betatorquevirus/R23	Betatorquevirus/R23/S24
Betatorquevirus	MN769815	MN769815	NCBI		Betatorquevirus/R23	Betatorquevirus/R23/S24
Betatorquevirus	MN770145	MN770145	NCBI		Betatorquevirus/R23	Betatorquevirus/R23/S24
Betatorquevirus	MN770195	MN770195	NCBI		Betatorquevirus/R23	Betatorquevirus/R23/S24
Betatorquevirus	MN770928	MN770928	NCBI		Betatorquevirus/R23	Betatorquevirus/R23/S24
Betatorquevirus	MN771360	MN771360	NCBI		Betatorquevirus/R23	Betatorquevirus/R23/S24
Betatorquevirus	MN772272	MN772272	NCBI		Betatorquevirus/R23	Betatorquevirus/R23/S24
Betatorquevirus	MN772432	MN772432	NCBI		Betatorquevirus/R23	Betatorquevirus/R23/S24
Betatorquevirus	MN772574	MN772574	NCBI		Betatorquevirus/R23	Betatorquevirus/R23/S24
Betatorquevirus	MN774112	MN774112	NCBI		Betatorquevirus/R23	Betatorquevirus/R23/S24
Betatorquevirus	MN774527	MN774527	NCBI		Betatorquevirus/R23	Betatorquevirus/R23/S24
Betatorquevirus	MN774602	MN774602	NCBI		Betatorquevirus/R23	Betatorquevirus/R23/S24
Betatorquevirus	NC_020498	NC_020498	ICTV exemplar	Betatorquevirus homini15	Betatorquevirus/R23	Betatorquevirus/R23/S24
Betatorquevirus	MN768584	MN768584	NCBI		Betatorquevirus/R23	Betatorquevirus/R23/S106
Betatorquevirus	MN768892	MN768892	NCBI		Betatorquevirus/R23	Betatorquevirus/R23/S106
Betatorquevirus	MN769244	MN769244	NCBI		Betatorquevirus/R23	Betatorquevirus/R23/S106
Betatorquevirus	MN769470	MN769470	NCBI		Betatorquevirus/R23	Betatorquevirus/R23/S106
Betatorquevirus	MN769722	MN769722	NCBI		Betatorquevirus/R23	Betatorquevirus/R23/S106
Betatorquevirus	MN770139	MN770139	NCBI		Betatorquevirus/R23	Betatorquevirus/R23/S106
Betatorquevirus	MN770730	MN770730	NCBI		Betatorquevirus/R23	Betatorquevirus/R23/S106
Betatorquevirus	MN770790	MN770790	NCBI		Betatorquevirus/R23	Betatorquevirus/R23/S106
Betatorquevirus	MN771183	MN771183	NCBI		Betatorquevirus/R23	Betatorquevirus/R23/S106
Betatorquevirus	MN773835	MN773835	NCBI		Betatorquevirus/R23	Betatorquevirus/R23/S106
Betatorquevirus	MN774395	MN774395	NCBI		Betatorquevirus/R23	Betatorquevirus/R23/S106
Betatorquevirus	MT783403	MT783403	NCBI		Betatorquevirus/R23	Betatorquevirus/R23/S106
Betatorquevirus	MN769089	MN769089	NCBI		Betatorquevirus/R23	Betatorquevirus/R23/S212
Betatorquevirus	MN770062	MN770062	NCBI		Betatorquevirus/R23	Betatorquevirus/R23/S212
Betatorquevirus	MN770605	MN770605	NCBI		Betatorquevirus/R23	Betatorquevirus/R23/S212
Betatorquevirus	MN774258	MN774258	NCBI		Betatorquevirus/R23	Betatorquevirus/R23/S212
Betatorquevirus	MN770474	MN770474	NCBI		Betatorquevirus/R23	Betatorquevirus/R23/S333
Betatorquevirus	MN769492	MN769492	NCBI		Betatorquevirus/R23	Betatorquevirus/R23/S335
Betatorquevirus	MN772612	MN772612	NCBI		Betatorquevirus/R23	Betatorquevirus/R23/S386
Betatorquevirus	HS12145_2	OZ258762	This study		Betatorquevirus/R24	Betatorquevirus/R24/S25	Novel
Betatorquevirus	MN771131	MN771131	NCBI		Betatorquevirus/R24	Betatorquevirus/R24/S25
Betatorquevirus	HS12145_3	OZ258763	This study		Betatorquevirus/R25	Betatorquevirus/R25/S26	Undetermined
Betatorquevirus	MN770521	MN770521	NCBI		Betatorquevirus/R25	Betatorquevirus/R25/S26
Betatorquevirus	MN773440	MN773440	NCBI		Betatorquevirus/R25	Betatorquevirus/R25/S26
Betatorquevirus	BK032524	BK032524	NCBI		Betatorquevirus/R25	Betatorquevirus/R25/S51
Betatorquevirus	MN165093	MN165093	NCBI		Betatorquevirus/R25	Betatorquevirus/R25/S51
Betatorquevirus	MN768642	MN768642	NCBI		Betatorquevirus/R25	Betatorquevirus/R25/S51
Betatorquevirus	MN768822	MN768822	NCBI		Betatorquevirus/R25	Betatorquevirus/R25/S51
Betatorquevirus	MN768894	MN768894	NCBI		Betatorquevirus/R25	Betatorquevirus/R25/S51
Betatorquevirus	MN769560	MN769560	NCBI		Betatorquevirus/R25	Betatorquevirus/R25/S51
Betatorquevirus	MN769694	MN769694	NCBI		Betatorquevirus/R25	Betatorquevirus/R25/S51
Betatorquevirus	MN770320	MN770320	NCBI		Betatorquevirus/R25	Betatorquevirus/R25/S51
Betatorquevirus	MN770356	MN770356	NCBI		Betatorquevirus/R25	Betatorquevirus/R25/S51
Betatorquevirus	MN770393	MN770393	NCBI		Betatorquevirus/R25	Betatorquevirus/R25/S51
Betatorquevirus	MN770515	MN770515	NCBI		Betatorquevirus/R25	Betatorquevirus/R25/S51
Betatorquevirus	MN771081	MN771081	NCBI		Betatorquevirus/R25	Betatorquevirus/R25/S51
Betatorquevirus	MN771168	MN771168	NCBI		Betatorquevirus/R25	Betatorquevirus/R25/S51
Betatorquevirus	MN771172	MN771172	NCBI		Betatorquevirus/R25	Betatorquevirus/R25/S51
Betatorquevirus	MN773067	MN773067	NCBI		Betatorquevirus/R25	Betatorquevirus/R25/S51
Betatorquevirus	NC_014089	NC_014089	ICTV exemplar	Betatorquevirus homini5	Betatorquevirus/R25	Betatorquevirus/R25/S51
Betatorquevirus	PE364887	PE364887	NCBI		Betatorquevirus/R25	Betatorquevirus/R25/S51
Betatorquevirus	BK017267	BK017267	NCBI		Betatorquevirus/R25	Betatorquevirus/R25/S78
Betatorquevirus	MN769042	MN769042	NCBI		Betatorquevirus/R25	Betatorquevirus/R25/S78
Betatorquevirus	MN769171	MN769171	NCBI		Betatorquevirus/R25	Betatorquevirus/R25/S78
Betatorquevirus	MN769644	MN769644	NCBI		Betatorquevirus/R25	Betatorquevirus/R25/S78
Betatorquevirus	MN769821	MN769821	NCBI		Betatorquevirus/R25	Betatorquevirus/R25/S78
Betatorquevirus	MN771943	MN771943	NCBI		Betatorquevirus/R25	Betatorquevirus/R25/S78
Betatorquevirus	MN773256	MN773256	NCBI		Betatorquevirus/R25	Betatorquevirus/R25/S78
Betatorquevirus	MN774886	MN774886	NCBI		Betatorquevirus/R25	Betatorquevirus/R25/S78
Betatorquevirus	MN768807	MN768807	NCBI		Betatorquevirus/R25	Betatorquevirus/R25/S95
Betatorquevirus	MN769583	MN769583	NCBI		Betatorquevirus/R25	Betatorquevirus/R25/S95
Betatorquevirus	MN769837	MN769837	NCBI		Betatorquevirus/R25	Betatorquevirus/R25/S95
Betatorquevirus	MN770063	MN770063	NCBI		Betatorquevirus/R25	Betatorquevirus/R25/S95
Betatorquevirus	MN770290	MN770290	NCBI		Betatorquevirus/R25	Betatorquevirus/R25/S95
Betatorquevirus	MN771084	MN771084	NCBI		Betatorquevirus/R25	Betatorquevirus/R25/S95
Betatorquevirus	MN771096	MN771096	NCBI		Betatorquevirus/R25	Betatorquevirus/R25/S95
Betatorquevirus	MN772742	MN772742	NCBI		Betatorquevirus/R25	Betatorquevirus/R25/S95
Betatorquevirus	MN768582	MN768582	NCBI		Betatorquevirus/R25	Betatorquevirus/R25/S229
Betatorquevirus	HS12147_1	OZ258764	This study		Betatorquevirus/R26	Betatorquevirus/R26/S27	Novel
Betatorquevirus	HS12210_1	OZ258793	This study		Betatorquevirus/R26	Betatorquevirus/R26/S27	Novel
Betatorquevirus	MN771362	MN771362	NCBI		Betatorquevirus/R26	Betatorquevirus/R26/S27
Betatorquevirus	MN772679	MN772679	NCBI		Betatorquevirus/R26	Betatorquevirus/R26/S27
Betatorquevirus	MN774115	MN774115	NCBI		Betatorquevirus/R26	Betatorquevirus/R26/S27
Betatorquevirus	MN774733	MN774733	NCBI		Betatorquevirus/R26	Betatorquevirus/R26/S27
Betatorquevirus	MN774738	MN774738	NCBI		Betatorquevirus/R26	Betatorquevirus/R26/S27
Betatorquevirus	BK047741	BK047741	NCBI		Betatorquevirus/R27	Betatorquevirus/R27/S28
Betatorquevirus	HS12159_4	OZ258769	This study		Betatorquevirus/R27	Betatorquevirus/R27/S28	Novel
Betatorquevirus	MN769351	MN769351	NCBI		Betatorquevirus/R27	Betatorquevirus/R27/S28
Betatorquevirus	MN770087	MN770087	NCBI		Betatorquevirus/R27	Betatorquevirus/R27/S28
Betatorquevirus	MN770880	MN770880	NCBI		Betatorquevirus/R27	Betatorquevirus/R27/S28
Betatorquevirus	HS12159_5	OZ258770	This study		Betatorquevirus/R28	Betatorquevirus/R28/S29	Novel
Betatorquevirus	MN769183	MN769183	NCBI		Betatorquevirus/R28	Betatorquevirus/R28/S29
Betatorquevirus	MN773783	MN773783	NCBI		Betatorquevirus/R28	Betatorquevirus/R28/S29
Betatorquevirus	MN774100	MN774100	NCBI		Betatorquevirus/R28	Betatorquevirus/R28/S29
Betatorquevirus	MN774488	MN774488	NCBI		Betatorquevirus/R28	Betatorquevirus/R28/S29
Betatorquevirus	MZ286111	MZ286111	NCBI		Betatorquevirus/R28	Betatorquevirus/R28/S29
Betatorquevirus	HS12159_6	OZ258771	This study		Betatorquevirus/R29	Betatorquevirus/R29/S30	Novel
Betatorquevirus	MN770935	MN770935	NCBI		Betatorquevirus/R29	Betatorquevirus/R29/S30
Betatorquevirus	MN773322	MN773322	NCBI		Betatorquevirus/R29	Betatorquevirus/R29/S30
Betatorquevirus	PP857171	PP857171	NCBI		Betatorquevirus/R29	Betatorquevirus/R29/S30
Betatorquevirus	MN768585	MN768585	NCBI		Betatorquevirus/R29	Betatorquevirus/R29/S100
Betatorquevirus	MN768662	MN768662	NCBI		Betatorquevirus/R29	Betatorquevirus/R29/S100
Betatorquevirus	MN770971	MN770971	NCBI		Betatorquevirus/R29	Betatorquevirus/R29/S100
Betatorquevirus	MN771272	MN771272	NCBI		Betatorquevirus/R29	Betatorquevirus/R29/S100
Betatorquevirus	MN771674	MN771674	NCBI		Betatorquevirus/R29	Betatorquevirus/R29/S100
Betatorquevirus	MN771977	MN771977	NCBI		Betatorquevirus/R29	Betatorquevirus/R29/S100
Betatorquevirus	MN772229	MN772229	NCBI		Betatorquevirus/R29	Betatorquevirus/R29/S100
Betatorquevirus	MN772328	MN772328	NCBI		Betatorquevirus/R29	Betatorquevirus/R29/S100
Betatorquevirus	MN773010	MN773010	NCBI		Betatorquevirus/R29	Betatorquevirus/R29/S100
Betatorquevirus	MN774128	MN774128	NCBI		Betatorquevirus/R29	Betatorquevirus/R29/S100
Betatorquevirus	MZ824828	MZ824828	NCBI		Betatorquevirus/R29	Betatorquevirus/R29/S100
Betatorquevirus	KP343830	KP343830	NCBI		Betatorquevirus/R29	Betatorquevirus/R29/S147
Betatorquevirus	KP343849	KP343849	NCBI		Betatorquevirus/R29	Betatorquevirus/R29/S147
Betatorquevirus	KP343851	KP343851	NCBI		Betatorquevirus/R29	Betatorquevirus/R29/S147
Betatorquevirus	MH649028	MH649028	NCBI		Betatorquevirus/R29	Betatorquevirus/R29/S147
Betatorquevirus	MN768579	MN768579	NCBI		Betatorquevirus/R29	Betatorquevirus/R29/S147
Betatorquevirus	MN768635	MN768635	NCBI		Betatorquevirus/R29	Betatorquevirus/R29/S147
Betatorquevirus	MN768891	MN768891	NCBI		Betatorquevirus/R29	Betatorquevirus/R29/S147
Betatorquevirus	MN768993	MN768993	NCBI		Betatorquevirus/R29	Betatorquevirus/R29/S147
Betatorquevirus	MN769274	MN769274	NCBI		Betatorquevirus/R29	Betatorquevirus/R29/S147
Betatorquevirus	MN769578	MN769578	NCBI		Betatorquevirus/R29	Betatorquevirus/R29/S147
Betatorquevirus	MN769696	MN769696	NCBI		Betatorquevirus/R29	Betatorquevirus/R29/S147
Betatorquevirus	MN769719	MN769719	NCBI		Betatorquevirus/R29	Betatorquevirus/R29/S147
Betatorquevirus	MN770071	MN770071	NCBI		Betatorquevirus/R29	Betatorquevirus/R29/S147
Betatorquevirus	MN770446	MN770446	NCBI		Betatorquevirus/R29	Betatorquevirus/R29/S147
Betatorquevirus	MN770956	MN770956	NCBI		Betatorquevirus/R29	Betatorquevirus/R29/S147
Betatorquevirus	MN771354	MN771354	NCBI		Betatorquevirus/R29	Betatorquevirus/R29/S147
Betatorquevirus	MN771361	MN771361	NCBI		Betatorquevirus/R29	Betatorquevirus/R29/S147
Betatorquevirus	MN771548	MN771548	NCBI		Betatorquevirus/R29	Betatorquevirus/R29/S147
Betatorquevirus	MN771876	MN771876	NCBI		Betatorquevirus/R29	Betatorquevirus/R29/S147
Betatorquevirus	MN772055	MN772055	NCBI		Betatorquevirus/R29	Betatorquevirus/R29/S147
Betatorquevirus	MN772394	MN772394	NCBI		Betatorquevirus/R29	Betatorquevirus/R29/S147
Betatorquevirus	MN772413	MN772413	NCBI		Betatorquevirus/R29	Betatorquevirus/R29/S147
Betatorquevirus	MN772628	MN772628	NCBI		Betatorquevirus/R29	Betatorquevirus/R29/S147
Betatorquevirus	MN772740	MN772740	NCBI		Betatorquevirus/R29	Betatorquevirus/R29/S147
Betatorquevirus	MN772836	MN772836	NCBI		Betatorquevirus/R29	Betatorquevirus/R29/S147
Betatorquevirus	MN773012	MN773012	NCBI		Betatorquevirus/R29	Betatorquevirus/R29/S147
Betatorquevirus	MN773207	MN773207	NCBI		Betatorquevirus/R29	Betatorquevirus/R29/S147
Betatorquevirus	MN773397	MN773397	NCBI		Betatorquevirus/R29	Betatorquevirus/R29/S147
Betatorquevirus	MN773831	MN773831	NCBI		Betatorquevirus/R29	Betatorquevirus/R29/S147
Betatorquevirus	MN773951	MN773951	NCBI		Betatorquevirus/R29	Betatorquevirus/R29/S147
Betatorquevirus	MN774043	MN774043	NCBI		Betatorquevirus/R29	Betatorquevirus/R29/S147
Betatorquevirus	MN774132	MN774132	NCBI		Betatorquevirus/R29	Betatorquevirus/R29/S147
Betatorquevirus	MN774262	MN774262	NCBI		Betatorquevirus/R29	Betatorquevirus/R29/S147
Betatorquevirus	MN774303	MN774303	NCBI		Betatorquevirus/R29	Betatorquevirus/R29/S147
Betatorquevirus	MN774343	MN774343	NCBI		Betatorquevirus/R29	Betatorquevirus/R29/S147
Betatorquevirus	MN774622	MN774622	NCBI		Betatorquevirus/R29	Betatorquevirus/R29/S147
Betatorquevirus	MN774839	MN774839	NCBI		Betatorquevirus/R29	Betatorquevirus/R29/S147
Betatorquevirus	MZ285991	MZ285991	NCBI		Betatorquevirus/R29	Betatorquevirus/R29/S147
Betatorquevirus	MZ286192	MZ286192	NCBI		Betatorquevirus/R29	Betatorquevirus/R29/S147
Betatorquevirus	MZ286228	MZ286228	NCBI		Betatorquevirus/R29	Betatorquevirus/R29/S147
Betatorquevirus	PP857170	PP857170	NCBI		Betatorquevirus/R29	Betatorquevirus/R29/S147
Betatorquevirus	KP343829	KP343829	NCBI		Betatorquevirus/R29	Betatorquevirus/R29/S184
Betatorquevirus	MN770229	MN770229	NCBI		Betatorquevirus/R29	Betatorquevirus/R29/S184
Betatorquevirus	MN771226	MN771226	NCBI		Betatorquevirus/R29	Betatorquevirus/R29/S184
Betatorquevirus	MN771271	MN771271	NCBI		Betatorquevirus/R29	Betatorquevirus/R29/S184
Betatorquevirus	MN771600	MN771600	NCBI		Betatorquevirus/R29	Betatorquevirus/R29/S184
Betatorquevirus	MN771614	MN771614	NCBI		Betatorquevirus/R29	Betatorquevirus/R29/S184
Betatorquevirus	MN771878	MN771878	NCBI		Betatorquevirus/R29	Betatorquevirus/R29/S184
Betatorquevirus	MN771883	MN771883	NCBI		Betatorquevirus/R29	Betatorquevirus/R29/S184
Betatorquevirus	MN771925	MN771925	NCBI		Betatorquevirus/R29	Betatorquevirus/R29/S184
Betatorquevirus	MN772624	MN772624	NCBI		Betatorquevirus/R29	Betatorquevirus/R29/S184
Betatorquevirus	MN773273	MN773273	NCBI		Betatorquevirus/R29	Betatorquevirus/R29/S184
Betatorquevirus	MN773691	MN773691	NCBI		Betatorquevirus/R29	Betatorquevirus/R29/S184
Betatorquevirus	MN773932	MN773932	NCBI		Betatorquevirus/R29	Betatorquevirus/R29/S184
Betatorquevirus	MN774905	MN774905	NCBI		Betatorquevirus/R29	Betatorquevirus/R29/S184
Betatorquevirus	OK574362	OK574362	NCBI		Betatorquevirus/R29	Betatorquevirus/R29/S184
Betatorquevirus	OK574436	OK574436	NCBI		Betatorquevirus/R29	Betatorquevirus/R29/S184
Betatorquevirus	MN768885	MN768885	NCBI		Betatorquevirus/R29	Betatorquevirus/R29/S264
Betatorquevirus	MN771589	MN771589	NCBI		Betatorquevirus/R29	Betatorquevirus/R29/S264
Betatorquevirus	MN774892	MN774892	NCBI		Betatorquevirus/R29	Betatorquevirus/R29/S264
Betatorquevirus	MH648900	MH648900	NCBI		Betatorquevirus/R29	Betatorquevirus/R29/S342
Betatorquevirus	HS12175_1	OZ258775	This study		Betatorquevirus/R30	Betatorquevirus/R30/S31	Undetermined
Betatorquevirus	KP343833	KP343833	NCBI		Betatorquevirus/R30	Betatorquevirus/R30/S31
Betatorquevirus	MN768653	MN768653	NCBI		Betatorquevirus/R30	Betatorquevirus/R30/S31
Betatorquevirus	MN768810	MN768810	NCBI		Betatorquevirus/R30	Betatorquevirus/R30/S31
Betatorquevirus	MN768903	MN768903	NCBI		Betatorquevirus/R30	Betatorquevirus/R30/S31
Betatorquevirus	MN768922	MN768922	NCBI		Betatorquevirus/R30	Betatorquevirus/R30/S31
Betatorquevirus	MN768961	MN768961	NCBI		Betatorquevirus/R30	Betatorquevirus/R30/S31
Betatorquevirus	MN769480	MN769480	NCBI		Betatorquevirus/R30	Betatorquevirus/R30/S31
Betatorquevirus	MN769522	MN769522	NCBI		Betatorquevirus/R30	Betatorquevirus/R30/S31
Betatorquevirus	MN769822	MN769822	NCBI		Betatorquevirus/R30	Betatorquevirus/R30/S31
Betatorquevirus	MN769855	MN769855	NCBI		Betatorquevirus/R30	Betatorquevirus/R30/S31
Betatorquevirus	MN769860	MN769860	NCBI		Betatorquevirus/R30	Betatorquevirus/R30/S31
Betatorquevirus	MN769876	MN769876	NCBI		Betatorquevirus/R30	Betatorquevirus/R30/S31
Betatorquevirus	MN769901	MN769901	NCBI		Betatorquevirus/R30	Betatorquevirus/R30/S31
Betatorquevirus	MN769910	MN769910	NCBI		Betatorquevirus/R30	Betatorquevirus/R30/S31
Betatorquevirus	MN769911	MN769911	NCBI		Betatorquevirus/R30	Betatorquevirus/R30/S31
Betatorquevirus	MN769930	MN769930	NCBI		Betatorquevirus/R30	Betatorquevirus/R30/S31
Betatorquevirus	MN769991	MN769991	NCBI		Betatorquevirus/R30	Betatorquevirus/R30/S31
Betatorquevirus	MN770002	MN770002	NCBI		Betatorquevirus/R30	Betatorquevirus/R30/S31
Betatorquevirus	MN770123	MN770123	NCBI		Betatorquevirus/R30	Betatorquevirus/R30/S31
Betatorquevirus	MN770387	MN770387	NCBI		Betatorquevirus/R30	Betatorquevirus/R30/S31
Betatorquevirus	MN770464	MN770464	NCBI		Betatorquevirus/R30	Betatorquevirus/R30/S31
Betatorquevirus	MN771000	MN771000	NCBI		Betatorquevirus/R30	Betatorquevirus/R30/S31
Betatorquevirus	MN771069	MN771069	NCBI		Betatorquevirus/R30	Betatorquevirus/R30/S31
Betatorquevirus	MN771201	MN771201	NCBI		Betatorquevirus/R30	Betatorquevirus/R30/S31
Betatorquevirus	MN771203	MN771203	NCBI		Betatorquevirus/R30	Betatorquevirus/R30/S31
Betatorquevirus	MN771428	MN771428	NCBI		Betatorquevirus/R30	Betatorquevirus/R30/S31
Betatorquevirus	MN771529	MN771529	NCBI		Betatorquevirus/R30	Betatorquevirus/R30/S31
Betatorquevirus	MN771599	MN771599	NCBI		Betatorquevirus/R30	Betatorquevirus/R30/S31
Betatorquevirus	MN771729	MN771729	NCBI		Betatorquevirus/R30	Betatorquevirus/R30/S31
Betatorquevirus	MN771755	MN771755	NCBI		Betatorquevirus/R30	Betatorquevirus/R30/S31
Betatorquevirus	MN771820	MN771820	NCBI		Betatorquevirus/R30	Betatorquevirus/R30/S31
Betatorquevirus	MN771995	MN771995	NCBI		Betatorquevirus/R30	Betatorquevirus/R30/S31
Betatorquevirus	MN772016	MN772016	NCBI		Betatorquevirus/R30	Betatorquevirus/R30/S31
Betatorquevirus	MN772375	MN772375	NCBI		Betatorquevirus/R30	Betatorquevirus/R30/S31
Betatorquevirus	MN772378	MN772378	NCBI		Betatorquevirus/R30	Betatorquevirus/R30/S31
Betatorquevirus	MN772637	MN772637	NCBI		Betatorquevirus/R30	Betatorquevirus/R30/S31
Betatorquevirus	MN772675	MN772675	NCBI		Betatorquevirus/R30	Betatorquevirus/R30/S31
Betatorquevirus	MN772818	MN772818	NCBI		Betatorquevirus/R30	Betatorquevirus/R30/S31
Betatorquevirus	MN773163	MN773163	NCBI		Betatorquevirus/R30	Betatorquevirus/R30/S31
Betatorquevirus	MN773310	MN773310	NCBI		Betatorquevirus/R30	Betatorquevirus/R30/S31
Betatorquevirus	MN773412	MN773412	NCBI		Betatorquevirus/R30	Betatorquevirus/R30/S31
Betatorquevirus	MN773545	MN773545	NCBI		Betatorquevirus/R30	Betatorquevirus/R30/S31
Betatorquevirus	MN773643	MN773643	NCBI		Betatorquevirus/R30	Betatorquevirus/R30/S31
Betatorquevirus	MN773759	MN773759	NCBI		Betatorquevirus/R30	Betatorquevirus/R30/S31
Betatorquevirus	MN773777	MN773777	NCBI		Betatorquevirus/R30	Betatorquevirus/R30/S31
Betatorquevirus	MN773813	MN773813	NCBI		Betatorquevirus/R30	Betatorquevirus/R30/S31
Betatorquevirus	MN773821	MN773821	NCBI		Betatorquevirus/R30	Betatorquevirus/R30/S31
Betatorquevirus	MN773880	MN773880	NCBI		Betatorquevirus/R30	Betatorquevirus/R30/S31
Betatorquevirus	MN773927	MN773927	NCBI		Betatorquevirus/R30	Betatorquevirus/R30/S31
Betatorquevirus	MN773977	MN773977	NCBI		Betatorquevirus/R30	Betatorquevirus/R30/S31
Betatorquevirus	MN773979	MN773979	NCBI		Betatorquevirus/R30	Betatorquevirus/R30/S31
Betatorquevirus	MN773986	MN773986	NCBI		Betatorquevirus/R30	Betatorquevirus/R30/S31
Betatorquevirus	MN773992	MN773992	NCBI		Betatorquevirus/R30	Betatorquevirus/R30/S31
Betatorquevirus	MN774164	MN774164	NCBI		Betatorquevirus/R30	Betatorquevirus/R30/S31
Betatorquevirus	MN774282	MN774282	NCBI		Betatorquevirus/R30	Betatorquevirus/R30/S31
Betatorquevirus	MN774426	MN774426	NCBI		Betatorquevirus/R30	Betatorquevirus/R30/S31
Betatorquevirus	MN774461	MN774461	NCBI		Betatorquevirus/R30	Betatorquevirus/R30/S31
Betatorquevirus	MN774654	MN774654	NCBI		Betatorquevirus/R30	Betatorquevirus/R30/S31
Betatorquevirus	MN774867	MN774867	NCBI		Betatorquevirus/R30	Betatorquevirus/R30/S31
Betatorquevirus	NC_038347	NC_038347	ICTV exemplar	Betatorquevirus homini12	Betatorquevirus/R30	Betatorquevirus/R30/S31
Betatorquevirus	NC_076162	NC_076162	ICTV exemplar	Betatorquevirus homini26	Betatorquevirus/R30	Betatorquevirus/R30/S31
Betatorquevirus	OK574383	OK574383	NCBI		Betatorquevirus/R30	Betatorquevirus/R30/S31
Betatorquevirus	OL694791	OL694791	NCBI		Betatorquevirus/R30	Betatorquevirus/R30/S31
Betatorquevirus	OL694797	OL694797	NCBI		Betatorquevirus/R30	Betatorquevirus/R30/S31
Betatorquevirus	PP857139	PP857139	NCBI		Betatorquevirus/R30	Betatorquevirus/R30/S31
Betatorquevirus	PP857176	PP857176	NCBI		Betatorquevirus/R30	Betatorquevirus/R30/S31
Betatorquevirus	MN769857	MN769857	NCBI		Betatorquevirus/R30	Betatorquevirus/R30/S46
Betatorquevirus	MN769874	MN769874	NCBI		Betatorquevirus/R30	Betatorquevirus/R30/S46
Betatorquevirus	MN769881	MN769881	NCBI		Betatorquevirus/R30	Betatorquevirus/R30/S46
Betatorquevirus	MN769926	MN769926	NCBI		Betatorquevirus/R30	Betatorquevirus/R30/S46
Betatorquevirus	MN769957	MN769957	NCBI		Betatorquevirus/R30	Betatorquevirus/R30/S46
Betatorquevirus	MN770019	MN770019	NCBI		Betatorquevirus/R30	Betatorquevirus/R30/S46
Betatorquevirus	MN770217	MN770217	NCBI		Betatorquevirus/R30	Betatorquevirus/R30/S46
Betatorquevirus	MN770426	MN770426	NCBI		Betatorquevirus/R30	Betatorquevirus/R30/S46
Betatorquevirus	MN770624	MN770624	NCBI		Betatorquevirus/R30	Betatorquevirus/R30/S46
Betatorquevirus	MN770644	MN770644	NCBI		Betatorquevirus/R30	Betatorquevirus/R30/S46
Betatorquevirus	MN770647	MN770647	NCBI		Betatorquevirus/R30	Betatorquevirus/R30/S46
Betatorquevirus	MN770792	MN770792	NCBI		Betatorquevirus/R30	Betatorquevirus/R30/S46
Betatorquevirus	MN770800	MN770800	NCBI		Betatorquevirus/R30	Betatorquevirus/R30/S46
Betatorquevirus	MN770906	MN770906	NCBI		Betatorquevirus/R30	Betatorquevirus/R30/S46
Betatorquevirus	MN770944	MN770944	NCBI		Betatorquevirus/R30	Betatorquevirus/R30/S46
Betatorquevirus	MN771036	MN771036	NCBI		Betatorquevirus/R30	Betatorquevirus/R30/S46
Betatorquevirus	MN771219	MN771219	NCBI		Betatorquevirus/R30	Betatorquevirus/R30/S46
Betatorquevirus	MN771229	MN771229	NCBI		Betatorquevirus/R30	Betatorquevirus/R30/S46
Betatorquevirus	MN771241	MN771241	NCBI		Betatorquevirus/R30	Betatorquevirus/R30/S46
Betatorquevirus	MN771244	MN771244	NCBI		Betatorquevirus/R30	Betatorquevirus/R30/S46
Betatorquevirus	MN771385	MN771385	NCBI		Betatorquevirus/R30	Betatorquevirus/R30/S46
Betatorquevirus	MN771870	MN771870	NCBI		Betatorquevirus/R30	Betatorquevirus/R30/S46
Betatorquevirus	MN772320	MN772320	NCBI		Betatorquevirus/R30	Betatorquevirus/R30/S46
Betatorquevirus	MN772351	MN772351	NCBI		Betatorquevirus/R30	Betatorquevirus/R30/S46
Betatorquevirus	MN772606	MN772606	NCBI		Betatorquevirus/R30	Betatorquevirus/R30/S46
Betatorquevirus	MN772714	MN772714	NCBI		Betatorquevirus/R30	Betatorquevirus/R30/S46
Betatorquevirus	MN772723	MN772723	NCBI		Betatorquevirus/R30	Betatorquevirus/R30/S46
Betatorquevirus	MN772756	MN772756	NCBI		Betatorquevirus/R30	Betatorquevirus/R30/S46
Betatorquevirus	MN773251	MN773251	NCBI		Betatorquevirus/R30	Betatorquevirus/R30/S46
Betatorquevirus	MN773317	MN773317	NCBI		Betatorquevirus/R30	Betatorquevirus/R30/S46
Betatorquevirus	MN774120	MN774120	NCBI		Betatorquevirus/R30	Betatorquevirus/R30/S46
Betatorquevirus	MN774247	MN774247	NCBI		Betatorquevirus/R30	Betatorquevirus/R30/S46
Betatorquevirus	MN774328	MN774328	NCBI		Betatorquevirus/R30	Betatorquevirus/R30/S46
Betatorquevirus	MN774529	MN774529	NCBI		Betatorquevirus/R30	Betatorquevirus/R30/S46
Betatorquevirus	MZ286260	MZ286260	NCBI		Betatorquevirus/R30	Betatorquevirus/R30/S46
Betatorquevirus	MZ286279	MZ286279	NCBI		Betatorquevirus/R30	Betatorquevirus/R30/S46
Betatorquevirus	MZ825135	MZ825135	NCBI		Betatorquevirus/R30	Betatorquevirus/R30/S46
Betatorquevirus	OK574352	OK574352	NCBI		Betatorquevirus/R30	Betatorquevirus/R30/S46
Betatorquevirus	MN769967	MN769967	NCBI		Betatorquevirus/R30	Betatorquevirus/R30/S131
Betatorquevirus	MN770396	MN770396	NCBI		Betatorquevirus/R30	Betatorquevirus/R30/S131
Betatorquevirus	MN770733	MN770733	NCBI		Betatorquevirus/R30	Betatorquevirus/R30/S131
Betatorquevirus	MN771812	MN771812	NCBI		Betatorquevirus/R30	Betatorquevirus/R30/S131
Betatorquevirus	MN772221	MN772221	NCBI		Betatorquevirus/R30	Betatorquevirus/R30/S131
Betatorquevirus	MN772762	MN772762	NCBI		Betatorquevirus/R30	Betatorquevirus/R30/S131
Betatorquevirus	MN774204	MN774204	NCBI		Betatorquevirus/R30	Betatorquevirus/R30/S131
Betatorquevirus	HS12177_2	OZ258777	This study		Betatorquevirus/R31	Betatorquevirus/R31/S32	Novel
Betatorquevirus	KT163876	KT163876	NCBI		Betatorquevirus/R31	Betatorquevirus/R31/S32
Betatorquevirus	MN768880	MN768880	NCBI		Betatorquevirus/R31	Betatorquevirus/R31/S32
Betatorquevirus	MN771670	MN771670	NCBI		Betatorquevirus/R31	Betatorquevirus/R31/S32
Betatorquevirus	MN774007	MN774007	NCBI		Betatorquevirus/R31	Betatorquevirus/R31/S32
Betatorquevirus	HS13031_1	OZ258798	This study		Betatorquevirus/R32	Betatorquevirus/R32/S33	Novel
Betatorquevirus	MN769242	MN769242	NCBI		Betatorquevirus/R32	Betatorquevirus/R32/S33
Betatorquevirus	HS13048_4	OZ258807	This study		Betatorquevirus/R33	Betatorquevirus/R33/S34	Novel
Betatorquevirus	MN769841	MN769841	NCBI		Betatorquevirus/R33	Betatorquevirus/R33/S34
Betatorquevirus	MN770338	MN770338	NCBI		Betatorquevirus/R33	Betatorquevirus/R33/S34
Betatorquevirus	MN770788	MN770788	NCBI		Betatorquevirus/R33	Betatorquevirus/R33/S34
Betatorquevirus	MN773408	MN773408	NCBI		Betatorquevirus/R33	Betatorquevirus/R33/S34
Betatorquevirus	KY462760	KY462760	NCBI		Betatorquevirus/R34	Betatorquevirus/R34/S36
Betatorquevirus	MH649254	MH649254	NCBI		Betatorquevirus/R34	Betatorquevirus/R34/S36
Betatorquevirus	MN165104	MN165104	NCBI		Betatorquevirus/R34	Betatorquevirus/R34/S36
Betatorquevirus	MN249933	MN249933	NCBI		Betatorquevirus/R34	Betatorquevirus/R34/S36
Betatorquevirus	MN769204	MN769204	NCBI		Betatorquevirus/R34	Betatorquevirus/R34/S36
Betatorquevirus	MN770699	MN770699	NCBI		Betatorquevirus/R34	Betatorquevirus/R34/S36
Betatorquevirus	MN773473	MN773473	NCBI		Betatorquevirus/R34	Betatorquevirus/R34/S36
Betatorquevirus	MZ824824	MZ824824	NCBI		Betatorquevirus/R34	Betatorquevirus/R34/S36
Betatorquevirus	MN773721	MN773721	NCBI		Betatorquevirus/R34	Betatorquevirus/R34/S47
Betatorquevirus	MN773744	MN773744	NCBI		Betatorquevirus/R34	Betatorquevirus/R34/S47
Betatorquevirus	MZ286270	MZ286270	NCBI		Betatorquevirus/R34	Betatorquevirus/R34/S47
Betatorquevirus	MN771950	MN771950	NCBI		Betatorquevirus/R34	Betatorquevirus/R34/S58
Betatorquevirus	MN774415	MN774415	NCBI		Betatorquevirus/R34	Betatorquevirus/R34/S58
Betatorquevirus	MN774911	MN774911	NCBI		Betatorquevirus/R34	Betatorquevirus/R34/S58
Betatorquevirus	MN773942	MN773942	NCBI		Betatorquevirus/R34	Betatorquevirus/R34/S122
Betatorquevirus	MN774168	MN774168	NCBI		Betatorquevirus/R34	Betatorquevirus/R34/S122
Betatorquevirus	MN774371	MN774371	NCBI		Betatorquevirus/R34	Betatorquevirus/R34/S221
Betatorquevirus	MK212029	MK212029	NCBI		Betatorquevirus/R34	Betatorquevirus/R34/S265
Betatorquevirus	MN772480	MN772480	NCBI		Betatorquevirus/R34	Betatorquevirus/R34/S265
Betatorquevirus	MN772495	MN772495	NCBI		Betatorquevirus/R34	Betatorquevirus/R34/S284
Betatorquevirus	MN773194	MN773194	NCBI		Betatorquevirus/R34	Betatorquevirus/R34/S284
Betatorquevirus	OK574415	OK574415	NCBI		Betatorquevirus/R34	Betatorquevirus/R34/S284
Betatorquevirus	MN768694	MN768694	NCBI		Betatorquevirus/R35	Betatorquevirus/R35/S37
Betatorquevirus	MN768975	MN768975	NCBI		Betatorquevirus/R35	Betatorquevirus/R35/S37
Betatorquevirus	MN771062	MN771062	NCBI		Betatorquevirus/R35	Betatorquevirus/R35/S37
Betatorquevirus	MN773465	MN773465	NCBI		Betatorquevirus/R35	Betatorquevirus/R35/S37
Betatorquevirus	MN773593	MN773593	NCBI		Betatorquevirus/R35	Betatorquevirus/R35/S37
Betatorquevirus	MN774138	MN774138	NCBI		Betatorquevirus/R35	Betatorquevirus/R35/S37
Betatorquevirus	MN774161	MN774161	NCBI		Betatorquevirus/R35	Betatorquevirus/R35/S37
Betatorquevirus	NC_076131	NC_076131	ICTV exemplar	Betatorquevirus homini19	Betatorquevirus/R35	Betatorquevirus/R35/S37
Betatorquevirus	PP857142	PP857142	NCBI		Betatorquevirus/R35	Betatorquevirus/R35/S37
Betatorquevirus	MN770549	MN770549	NCBI		Betatorquevirus/R36	Betatorquevirus/R36/S38
Betatorquevirus	MN770560	MN770560	NCBI		Betatorquevirus/R37	Betatorquevirus/R37/S39
Betatorquevirus	MN773843	MN773843	NCBI		Betatorquevirus/R37	Betatorquevirus/R37/S39
Betatorquevirus	MN771967	MN771967	NCBI		Betatorquevirus/R38	Betatorquevirus/R38/S40
Betatorquevirus	MZ286190	MZ286190	NCBI		Betatorquevirus/R38	Betatorquevirus/R38/S40
Betatorquevirus	MN772142	MN772142	NCBI		Betatorquevirus/R39	Betatorquevirus/R39/S42
Betatorquevirus	MN768631	MN768631	NCBI		Betatorquevirus/R39	Betatorquevirus/R39/S164
Betatorquevirus	MN771300	MN771300	NCBI		Betatorquevirus/R39	Betatorquevirus/R39/S164
Betatorquevirus	MN771941	MN771941	NCBI		Betatorquevirus/R39	Betatorquevirus/R39/S164
Betatorquevirus	MN772633	MN772633	NCBI		Betatorquevirus/R39	Betatorquevirus/R39/S164
Betatorquevirus	MN773309	MN773309	NCBI		Betatorquevirus/R39	Betatorquevirus/R39/S164
Betatorquevirus	MZ825133	MZ825133	NCBI		Betatorquevirus/R39	Betatorquevirus/R39/S164
Betatorquevirus	MN770236	MN770236	NCBI		Betatorquevirus/R39	Betatorquevirus/R39/S367
Betatorquevirus	MN769107	MN769107	NCBI		Betatorquevirus/R40	Betatorquevirus/R40/S43
Betatorquevirus	MN769426	MN769426	NCBI		Betatorquevirus/R40	Betatorquevirus/R40/S43
Betatorquevirus	MN769527	MN769527	NCBI		Betatorquevirus/R40	Betatorquevirus/R40/S43
Betatorquevirus	MN769835	MN769835	NCBI		Betatorquevirus/R40	Betatorquevirus/R40/S43
Betatorquevirus	MN773606	MN773606	NCBI		Betatorquevirus/R40	Betatorquevirus/R40/S43
Betatorquevirus	MN769105	MN769105	NCBI		Betatorquevirus/R40	Betatorquevirus/R40/S166
Betatorquevirus	MN769226	MN769226	NCBI		Betatorquevirus/R40	Betatorquevirus/R40/S166
Betatorquevirus	MN770085	MN770085	NCBI		Betatorquevirus/R40	Betatorquevirus/R40/S166
Betatorquevirus	MN771541	MN771541	NCBI		Betatorquevirus/R40	Betatorquevirus/R40/S166
Betatorquevirus	MN773581	MN773581	NCBI		Betatorquevirus/R40	Betatorquevirus/R40/S166
Betatorquevirus	MN774067	MN774067	NCBI		Betatorquevirus/R40	Betatorquevirus/R40/S166
Betatorquevirus	MN772643	MN772643	NCBI		Betatorquevirus/R40	Betatorquevirus/R40/S241
Betatorquevirus	MN773140	MN773140	NCBI		Betatorquevirus/R41	Betatorquevirus/R41/S44
Betatorquevirus	MN771422	MN771422	NCBI		Betatorquevirus/R42	Betatorquevirus/R42/S45
Betatorquevirus	MN774026	MN774026	NCBI		Betatorquevirus/R42	Betatorquevirus/R42/S45
Betatorquevirus	MN769914	MN769914	NCBI		Betatorquevirus/R43	Betatorquevirus/R43/S48
Betatorquevirus	MN769935	MN769935	NCBI		Betatorquevirus/R43	Betatorquevirus/R43/S48
Betatorquevirus	MN770179	MN770179	NCBI		Betatorquevirus/R43	Betatorquevirus/R43/S48
Betatorquevirus	MN770252	MN770252	NCBI		Betatorquevirus/R43	Betatorquevirus/R43/S48
Betatorquevirus	MN770886	MN770886	NCBI		Betatorquevirus/R43	Betatorquevirus/R43/S48
Betatorquevirus	MN770890	MN770890	NCBI		Betatorquevirus/R43	Betatorquevirus/R43/S48
Betatorquevirus	MN771319	MN771319	NCBI		Betatorquevirus/R43	Betatorquevirus/R43/S48
Betatorquevirus	MN771335	MN771335	NCBI		Betatorquevirus/R43	Betatorquevirus/R43/S48
Betatorquevirus	MN771754	MN771754	NCBI		Betatorquevirus/R43	Betatorquevirus/R43/S48
Betatorquevirus	MN772661	MN772661	NCBI		Betatorquevirus/R43	Betatorquevirus/R43/S48
Betatorquevirus	MN773757	MN773757	NCBI		Betatorquevirus/R43	Betatorquevirus/R43/S48
Betatorquevirus	MZ286281	MZ286281	NCBI		Betatorquevirus/R43	Betatorquevirus/R43/S48
Betatorquevirus	MN771318	MN771318	NCBI		Betatorquevirus/R43	Betatorquevirus/R43/S98
Betatorquevirus	MN769380	MN769380	NCBI		Betatorquevirus/R43	Betatorquevirus/R43/S119
Betatorquevirus	MN769454	MN769454	NCBI		Betatorquevirus/R43	Betatorquevirus/R43/S119
Betatorquevirus	MN769457	MN769457	NCBI		Betatorquevirus/R43	Betatorquevirus/R43/S119
Betatorquevirus	MN769968	MN769968	NCBI		Betatorquevirus/R43	Betatorquevirus/R43/S119
Betatorquevirus	MN769985	MN769985	NCBI		Betatorquevirus/R43	Betatorquevirus/R43/S119
Betatorquevirus	MN769986	MN769986	NCBI		Betatorquevirus/R43	Betatorquevirus/R43/S119
Betatorquevirus	MN770208	MN770208	NCBI		Betatorquevirus/R43	Betatorquevirus/R43/S119
Betatorquevirus	MN770891	MN770891	NCBI		Betatorquevirus/R43	Betatorquevirus/R43/S119
Betatorquevirus	MN770896	MN770896	NCBI		Betatorquevirus/R43	Betatorquevirus/R43/S119
Betatorquevirus	MN771187	MN771187	NCBI		Betatorquevirus/R43	Betatorquevirus/R43/S119
Betatorquevirus	MN771329	MN771329	NCBI		Betatorquevirus/R43	Betatorquevirus/R43/S119
Betatorquevirus	MN771333	MN771333	NCBI		Betatorquevirus/R43	Betatorquevirus/R43/S119
Betatorquevirus	MN771506	MN771506	NCBI		Betatorquevirus/R43	Betatorquevirus/R43/S119
Betatorquevirus	MN771625	MN771625	NCBI		Betatorquevirus/R43	Betatorquevirus/R43/S119
Betatorquevirus	MN772127	MN772127	NCBI		Betatorquevirus/R43	Betatorquevirus/R43/S119
Betatorquevirus	MN772800	MN772800	NCBI		Betatorquevirus/R43	Betatorquevirus/R43/S119
Betatorquevirus	MN773668	MN773668	NCBI		Betatorquevirus/R43	Betatorquevirus/R43/S119
Betatorquevirus	MN774191	MN774191	NCBI		Betatorquevirus/R43	Betatorquevirus/R43/S119
Betatorquevirus	MN774534	MN774534	NCBI		Betatorquevirus/R43	Betatorquevirus/R43/S119
Betatorquevirus	MZ825091	MZ825091	NCBI		Betatorquevirus/R43	Betatorquevirus/R43/S119
Betatorquevirus	NC_076166	NC_076166	ICTV exemplar	Betatorquevirus homini13	Betatorquevirus/R43	Betatorquevirus/R43/S119
Betatorquevirus	MN773988	MN773988	NCBI		Betatorquevirus/R43	Betatorquevirus/R43/S153
Betatorquevirus	MN769513	MN769513	NCBI		Betatorquevirus/R43	Betatorquevirus/R43/S157
Betatorquevirus	MN774246	MN774246	NCBI		Betatorquevirus/R43	Betatorquevirus/R43/S157
Betatorquevirus	MN769231	MN769231	NCBI		Betatorquevirus/R43	Betatorquevirus/R43/S269
Betatorquevirus	MN770080	MN770080	NCBI		Betatorquevirus/R43	Betatorquevirus/R43/S269
Betatorquevirus	MN774653	MN774653	NCBI		Betatorquevirus/R44	Betatorquevirus/R44/S49
Betatorquevirus	MN774826	MN774826	NCBI		Betatorquevirus/R44	Betatorquevirus/R44/S49
Betatorquevirus	MZ824939	MZ824939	NCBI		Betatorquevirus/R44	Betatorquevirus/R44/S49
Betatorquevirus	MN771611	MN771611	NCBI		Betatorquevirus/R45	Betatorquevirus/R45/S50
Betatorquevirus	MN773573	MN773573	NCBI		Betatorquevirus/R45	Betatorquevirus/R45/S50
Betatorquevirus	MN774355	MN774355	NCBI		Betatorquevirus/R45	Betatorquevirus/R45/S50
Betatorquevirus	MN768581	MN768581	NCBI		Betatorquevirus/R46	Betatorquevirus/R46/S52
Betatorquevirus	MN768984	MN768984	NCBI		Betatorquevirus/R46	Betatorquevirus/R46/S52
Betatorquevirus	MN769169	MN769169	NCBI		Betatorquevirus/R46	Betatorquevirus/R46/S52
Betatorquevirus	MN769702	MN769702	NCBI		Betatorquevirus/R46	Betatorquevirus/R46/S52
Betatorquevirus	MN769952	MN769952	NCBI		Betatorquevirus/R46	Betatorquevirus/R46/S52
Betatorquevirus	MN770365	MN770365	NCBI		Betatorquevirus/R46	Betatorquevirus/R46/S52
Betatorquevirus	MN772284	MN772284	NCBI		Betatorquevirus/R46	Betatorquevirus/R46/S52
Betatorquevirus	MN774874	MN774874	NCBI		Betatorquevirus/R46	Betatorquevirus/R46/S52
Betatorquevirus	MZ825102	MZ825102	NCBI		Betatorquevirus/R46	Betatorquevirus/R46/S52
Betatorquevirus	MN768994	MN768994	NCBI		Betatorquevirus/R46	Betatorquevirus/R46/S104
Betatorquevirus	MN769657	MN769657	NCBI		Betatorquevirus/R46	Betatorquevirus/R46/S144
Betatorquevirus	MN771138	MN771138	NCBI		Betatorquevirus/R46	Betatorquevirus/R46/S144
Betatorquevirus	MN769533	MN769533	NCBI		Betatorquevirus/R46	Betatorquevirus/R46/S292
Betatorquevirus	MN771853	MN771853	NCBI		Betatorquevirus/R47	Betatorquevirus/R47/S53
Betatorquevirus	MN772083	MN772083	NCBI		Betatorquevirus/R47	Betatorquevirus/R47/S53
Betatorquevirus	MN772098	MN772098	NCBI		Betatorquevirus/R47	Betatorquevirus/R47/S53
Betatorquevirus	MN772562	MN772562	NCBI		Betatorquevirus/R47	Betatorquevirus/R47/S53
Betatorquevirus	MN772676	MN772676	NCBI		Betatorquevirus/R47	Betatorquevirus/R47/S53
Betatorquevirus	MN773240	MN773240	NCBI		Betatorquevirus/R47	Betatorquevirus/R47/S53
Betatorquevirus	MN773501	MN773501	NCBI		Betatorquevirus/R47	Betatorquevirus/R47/S53
Betatorquevirus	MN773525	MN773525	NCBI		Betatorquevirus/R47	Betatorquevirus/R47/S53
Betatorquevirus	MN774782	MN774782	NCBI		Betatorquevirus/R47	Betatorquevirus/R47/S53
Betatorquevirus	MN772965	MN772965	NCBI		Betatorquevirus/R47	Betatorquevirus/R47/S321
Betatorquevirus	MN773588	MN773588	NCBI		Betatorquevirus/R48	Betatorquevirus/R48/S54
Betatorquevirus	MN773676	MN773676	NCBI		Betatorquevirus/R48	Betatorquevirus/R48/S54
Betatorquevirus	MN774213	MN774213	NCBI		Betatorquevirus/R48	Betatorquevirus/R48/S54
Betatorquevirus	MN774249	MN774249	NCBI		Betatorquevirus/R48	Betatorquevirus/R48/S54
Betatorquevirus	MW455358	MW455358	NCBI		Betatorquevirus/R48	Betatorquevirus/R48/S54
Betatorquevirus	MN771760	MN771760	NCBI		Betatorquevirus/R49	Betatorquevirus/R49/S56
Betatorquevirus	MN773242	MN773242	NCBI		Betatorquevirus/R50	Betatorquevirus/R50/S59
Betatorquevirus	MN773592	MN773592	NCBI		Betatorquevirus/R50	Betatorquevirus/R50/S59
Betatorquevirus	MN769149	MN769149	NCBI		Betatorquevirus/R50	Betatorquevirus/R50/S143
Betatorquevirus	MN770711	MN770711	NCBI		Betatorquevirus/R50	Betatorquevirus/R50/S143
Betatorquevirus	MN770949	MN770949	NCBI		Betatorquevirus/R50	Betatorquevirus/R50/S315
Betatorquevirus	MN773162	MN773162	NCBI		Betatorquevirus/R50	Betatorquevirus/R50/S315
Betatorquevirus	BK066396	BK066396	NCBI		Betatorquevirus/R51	Betatorquevirus/R51/S60
Betatorquevirus	KP343856	KP343856	NCBI		Betatorquevirus/R51	Betatorquevirus/R51/S60
Betatorquevirus	MN768881	MN768881	NCBI		Betatorquevirus/R51	Betatorquevirus/R51/S60
Betatorquevirus	MN770520	MN770520	NCBI		Betatorquevirus/R51	Betatorquevirus/R51/S60
Betatorquevirus	MN770731	MN770731	NCBI		Betatorquevirus/R51	Betatorquevirus/R51/S60
Betatorquevirus	MN770918	MN770918	NCBI		Betatorquevirus/R51	Betatorquevirus/R51/S60
Betatorquevirus	MN772429	MN772429	NCBI		Betatorquevirus/R51	Betatorquevirus/R51/S60
Betatorquevirus	MN772485	MN772485	NCBI		Betatorquevirus/R51	Betatorquevirus/R51/S60
Betatorquevirus	MN772581	MN772581	NCBI		Betatorquevirus/R51	Betatorquevirus/R51/S60
Betatorquevirus	MN772645	MN772645	NCBI		Betatorquevirus/R51	Betatorquevirus/R51/S60
Betatorquevirus	MN772655	MN772655	NCBI		Betatorquevirus/R51	Betatorquevirus/R51/S60
Betatorquevirus	MN772677	MN772677	NCBI		Betatorquevirus/R51	Betatorquevirus/R51/S60
Betatorquevirus	MN773202	MN773202	NCBI		Betatorquevirus/R51	Betatorquevirus/R51/S60
Betatorquevirus	MN773615	MN773615	NCBI		Betatorquevirus/R51	Betatorquevirus/R51/S60
Betatorquevirus	MN773663	MN773663	NCBI		Betatorquevirus/R51	Betatorquevirus/R51/S60
Betatorquevirus	MN774620	MN774620	NCBI		Betatorquevirus/R51	Betatorquevirus/R51/S60
Betatorquevirus	MN774753	MN774753	NCBI		Betatorquevirus/R51	Betatorquevirus/R51/S60
Betatorquevirus	OK574421	OK574421	NCBI		Betatorquevirus/R51	Betatorquevirus/R51/S60
Betatorquevirus	KT027938	KT027938	NCBI		Betatorquevirus/R51	Betatorquevirus/R51/S182
Betatorquevirus	MN772484	MN772484	NCBI		Betatorquevirus/R51	Betatorquevirus/R51/S182
Betatorquevirus	MN773127	MN773127	NCBI		Betatorquevirus/R51	Betatorquevirus/R51/S182
Betatorquevirus	MN774416	MN774416	NCBI		Betatorquevirus/R51	Betatorquevirus/R51/S182
Betatorquevirus	MH649263	MH649263	NCBI		Betatorquevirus/R51	Betatorquevirus/R51/S188
Betatorquevirus	MN770122	MN770122	NCBI		Betatorquevirus/R51	Betatorquevirus/R51/S188
Betatorquevirus	MZ286265	MZ286265	NCBI		Betatorquevirus/R51	Betatorquevirus/R51/S188
Betatorquevirus	MN770546	MN770546	NCBI		Betatorquevirus/R51	Betatorquevirus/R51/S216
Betatorquevirus	MN771808	MN771808	NCBI		Betatorquevirus/R51	Betatorquevirus/R51/S216
Betatorquevirus	MN773212	MN773212	NCBI		Betatorquevirus/R51	Betatorquevirus/R51/S216
Betatorquevirus	MN773602	MN773602	NCBI		Betatorquevirus/R51	Betatorquevirus/R51/S216
Betatorquevirus	NC_038345	NC_038345	ICTV exemplar	Betatorquevirus homini10	Betatorquevirus/R51	Betatorquevirus/R51/S216
Betatorquevirus	MN769003	MN769003	NCBI		Betatorquevirus/R51	Betatorquevirus/R51/S226
Betatorquevirus	MN771299	MN771299	NCBI		Betatorquevirus/R51	Betatorquevirus/R51/S226
Betatorquevirus	MN772118	MN772118	NCBI		Betatorquevirus/R51	Betatorquevirus/R51/S226
Betatorquevirus	MN772211	MN772211	NCBI		Betatorquevirus/R51	Betatorquevirus/R51/S226
Betatorquevirus	MN772376	MN772376	NCBI		Betatorquevirus/R51	Betatorquevirus/R51/S226
Betatorquevirus	MN773630	MN773630	NCBI		Betatorquevirus/R51	Betatorquevirus/R51/S226
Betatorquevirus	OL694833	OL694833	NCBI		Betatorquevirus/R51	Betatorquevirus/R51/S226
Betatorquevirus	MN768805	MN768805	NCBI		Betatorquevirus/R51	Betatorquevirus/R51/S243
Betatorquevirus	MN774577	MN774577	NCBI		Betatorquevirus/R51	Betatorquevirus/R51/S243
Betatorquevirus	KT027937	KT027937	NCBI		Betatorquevirus/R51	Betatorquevirus/R51/S352
Betatorquevirus	ON706336	ON706336	NCBI		Betatorquevirus/R51	Betatorquevirus/R51/S356
Betatorquevirus	MN773238	MN773238	NCBI		Betatorquevirus/R51	Betatorquevirus/R51/S361
Betatorquevirus	MN774019	MN774019	NCBI		Betatorquevirus/R51	Betatorquevirus/R51/S366
Betatorquevirus	MT350347	MT350347	NCBI		Betatorquevirus/R51	Betatorquevirus/R51/S368
Betatorquevirus	MN771587	MN771587	NCBI		Betatorquevirus/R52	Betatorquevirus/R52/S61
Betatorquevirus	MN773888	MN773888	NCBI		Betatorquevirus/R52	Betatorquevirus/R52/S61
Betatorquevirus	MN774181	MN774181	NCBI		Betatorquevirus/R52	Betatorquevirus/R52/S61
Betatorquevirus	OQ064570	OQ064570	NCBI		Betatorquevirus/R52	Betatorquevirus/R52/S61
Betatorquevirus	MN768963	MN768963	NCBI		Betatorquevirus/R53	Betatorquevirus/R53/S62
Betatorquevirus	MN769647	MN769647	NCBI		Betatorquevirus/R53	Betatorquevirus/R53/S62
Betatorquevirus	MN769742	MN769742	NCBI		Betatorquevirus/R53	Betatorquevirus/R53/S62
Betatorquevirus	MN770588	MN770588	NCBI		Betatorquevirus/R53	Betatorquevirus/R53/S62
Betatorquevirus	MN771456	MN771456	NCBI		Betatorquevirus/R53	Betatorquevirus/R53/S62
Betatorquevirus	MN774539	MN774539	NCBI		Betatorquevirus/R53	Betatorquevirus/R53/S62
Betatorquevirus	MN774781	MN774781	NCBI		Betatorquevirus/R53	Betatorquevirus/R53/S62
Betatorquevirus	MZ286224	MZ286224	NCBI		Betatorquevirus/R53	Betatorquevirus/R53/S62
Betatorquevirus	KP343832	KP343832	NCBI		Betatorquevirus/R54	Betatorquevirus/R54/S64
Betatorquevirus	MH649006	MH649006	NCBI		Betatorquevirus/R54	Betatorquevirus/R54/S64
Betatorquevirus	MN769423	MN769423	NCBI		Betatorquevirus/R54	Betatorquevirus/R54/S64
Betatorquevirus	MN769629	MN769629	NCBI		Betatorquevirus/R54	Betatorquevirus/R54/S64
Betatorquevirus	MN770480	MN770480	NCBI		Betatorquevirus/R54	Betatorquevirus/R54/S64
Betatorquevirus	MN770713	MN770713	NCBI		Betatorquevirus/R54	Betatorquevirus/R54/S64
Betatorquevirus	MN771119	MN771119	NCBI		Betatorquevirus/R54	Betatorquevirus/R54/S64
Betatorquevirus	MN771160	MN771160	NCBI		Betatorquevirus/R54	Betatorquevirus/R54/S64
Betatorquevirus	MN771262	MN771262	NCBI		Betatorquevirus/R54	Betatorquevirus/R54/S64
Betatorquevirus	MN771270	MN771270	NCBI		Betatorquevirus/R54	Betatorquevirus/R54/S64
Betatorquevirus	MN771647	MN771647	NCBI		Betatorquevirus/R54	Betatorquevirus/R54/S64
Betatorquevirus	MN772596	MN772596	NCBI		Betatorquevirus/R54	Betatorquevirus/R54/S64
Betatorquevirus	MN773371	MN773371	NCBI		Betatorquevirus/R54	Betatorquevirus/R54/S64
Betatorquevirus	MN773729	MN773729	NCBI		Betatorquevirus/R54	Betatorquevirus/R54/S64
Betatorquevirus	MN774099	MN774099	NCBI		Betatorquevirus/R54	Betatorquevirus/R54/S64
Betatorquevirus	MN774581	MN774581	NCBI		Betatorquevirus/R54	Betatorquevirus/R54/S64
Betatorquevirus	MN774736	MN774736	NCBI		Betatorquevirus/R54	Betatorquevirus/R54/S64
Betatorquevirus	MN774838	MN774838	NCBI		Betatorquevirus/R54	Betatorquevirus/R54/S64
Betatorquevirus	MZ824833	MZ824833	NCBI		Betatorquevirus/R54	Betatorquevirus/R54/S64
Betatorquevirus	NC_014095	NC_014095	ICTV exemplar	Betatorquevirus homini6	Betatorquevirus/R54	Betatorquevirus/R54/S64
Betatorquevirus	OQ064565	OQ064565	NCBI		Betatorquevirus/R54	Betatorquevirus/R54/S64
Betatorquevirus	MH648897	MH648897	NCBI		Betatorquevirus/R54	Betatorquevirus/R54/S230
Betatorquevirus	MN773539	MN773539	NCBI		Betatorquevirus/R54	Betatorquevirus/R54/S230
Betatorquevirus	MN774342	MN774342	NCBI		Betatorquevirus/R54	Betatorquevirus/R54/S230
Betatorquevirus	MN774344	MN774344	NCBI		Betatorquevirus/R54	Betatorquevirus/R54/S230
Betatorquevirus	MN774633	MN774633	NCBI		Betatorquevirus/R54	Betatorquevirus/R54/S230
Betatorquevirus	MZ286244	MZ286244	NCBI		Betatorquevirus/R54	Betatorquevirus/R54/S230
Betatorquevirus	MZ286276	MZ286276	NCBI		Betatorquevirus/R54	Betatorquevirus/R54/S230
Betatorquevirus	MZ969138	MZ969138	NCBI		Betatorquevirus/R54	Betatorquevirus/R54/S230
Betatorquevirus	PP857180	PP857180	NCBI		Betatorquevirus/R54	Betatorquevirus/R54/S230
Betatorquevirus	MN774037	MN774037	NCBI		Betatorquevirus/R54	Betatorquevirus/R54/S344
Betatorquevirus	MN769253	MN769253	NCBI		Betatorquevirus/R55	Betatorquevirus/R55/S65
Betatorquevirus	MN769434	MN769434	NCBI		Betatorquevirus/R55	Betatorquevirus/R55/S65
Betatorquevirus	MN769564	MN769564	NCBI		Betatorquevirus/R55	Betatorquevirus/R55/S65
Betatorquevirus	MN769973	MN769973	NCBI		Betatorquevirus/R55	Betatorquevirus/R55/S65
Betatorquevirus	MN770096	MN770096	NCBI		Betatorquevirus/R55	Betatorquevirus/R55/S65
Betatorquevirus	MN770267	MN770267	NCBI		Betatorquevirus/R55	Betatorquevirus/R55/S65
Betatorquevirus	MN770495	MN770495	NCBI		Betatorquevirus/R55	Betatorquevirus/R55/S65
Betatorquevirus	MN770834	MN770834	NCBI		Betatorquevirus/R55	Betatorquevirus/R55/S65
Betatorquevirus	MN772206	MN772206	NCBI		Betatorquevirus/R55	Betatorquevirus/R55/S65
Betatorquevirus	MN772706	MN772706	NCBI		Betatorquevirus/R55	Betatorquevirus/R55/S65
Betatorquevirus	MN772883	MN772883	NCBI		Betatorquevirus/R55	Betatorquevirus/R55/S65
Betatorquevirus	MN773056	MN773056	NCBI		Betatorquevirus/R55	Betatorquevirus/R55/S65
Betatorquevirus	MN773123	MN773123	NCBI		Betatorquevirus/R55	Betatorquevirus/R55/S65
Betatorquevirus	MN773794	MN773794	NCBI		Betatorquevirus/R55	Betatorquevirus/R55/S65
Betatorquevirus	MN774200	MN774200	NCBI		Betatorquevirus/R55	Betatorquevirus/R55/S65
Betatorquevirus	MN774269	MN774269	NCBI		Betatorquevirus/R55	Betatorquevirus/R55/S65
Betatorquevirus	MN774350	MN774350	NCBI		Betatorquevirus/R55	Betatorquevirus/R55/S65
Betatorquevirus	MN774575	MN774575	NCBI		Betatorquevirus/R55	Betatorquevirus/R55/S65
Betatorquevirus	MN774778	MN774778	NCBI		Betatorquevirus/R55	Betatorquevirus/R55/S65
Betatorquevirus	MN774802	MN774802	NCBI		Betatorquevirus/R55	Betatorquevirus/R55/S65
Betatorquevirus	MW455427	MW455427	NCBI		Betatorquevirus/R55	Betatorquevirus/R55/S65
Betatorquevirus	MN769318	MN769318	NCBI		Betatorquevirus/R56	Betatorquevirus/R56/S68
Betatorquevirus	MN769436	MN769436	NCBI		Betatorquevirus/R56	Betatorquevirus/R56/S68
Betatorquevirus	MH649061	MH649061	NCBI		Betatorquevirus/R56	Betatorquevirus/R56/S69
Betatorquevirus	MH649186	MH649186	NCBI		Betatorquevirus/R56	Betatorquevirus/R56/S69
Betatorquevirus	MN770586	MN770586	NCBI		Betatorquevirus/R56	Betatorquevirus/R56/S69
Betatorquevirus	MN770857	MN770857	NCBI		Betatorquevirus/R56	Betatorquevirus/R56/S69
Betatorquevirus	MN771997	MN771997	NCBI		Betatorquevirus/R56	Betatorquevirus/R56/S69
Betatorquevirus	MN772708	MN772708	NCBI		Betatorquevirus/R56	Betatorquevirus/R56/S69
Betatorquevirus	MN772738	MN772738	NCBI		Betatorquevirus/R56	Betatorquevirus/R56/S69
Betatorquevirus	MN773013	MN773013	NCBI		Betatorquevirus/R56	Betatorquevirus/R56/S69
Betatorquevirus	MN773423	MN773423	NCBI		Betatorquevirus/R56	Betatorquevirus/R56/S69
Betatorquevirus	MN773439	MN773439	NCBI		Betatorquevirus/R56	Betatorquevirus/R56/S69
Betatorquevirus	MN773523	MN773523	NCBI		Betatorquevirus/R56	Betatorquevirus/R56/S69
Betatorquevirus	MN774494	MN774494	NCBI		Betatorquevirus/R56	Betatorquevirus/R56/S69
Betatorquevirus	MN774537	MN774537	NCBI		Betatorquevirus/R56	Betatorquevirus/R56/S69
Betatorquevirus	MN774582	MN774582	NCBI		Betatorquevirus/R56	Betatorquevirus/R56/S69
Betatorquevirus	MN774794	MN774794	NCBI		Betatorquevirus/R56	Betatorquevirus/R56/S69
Betatorquevirus	NC_025726	NC_025726	ICTV exemplar	Betatorquevirus homini27	Betatorquevirus/R56	Betatorquevirus/R56/S69
Betatorquevirus	PP857138	PP857138	NCBI		Betatorquevirus/R56	Betatorquevirus/R56/S69
Betatorquevirus	MH649068	MH649068	NCBI		Betatorquevirus/R56	Betatorquevirus/R56/S96
Betatorquevirus	MN768800	MN768800	NCBI		Betatorquevirus/R56	Betatorquevirus/R56/S96
Betatorquevirus	MN768860	MN768860	NCBI		Betatorquevirus/R56	Betatorquevirus/R56/S96
Betatorquevirus	MN768940	MN768940	NCBI		Betatorquevirus/R56	Betatorquevirus/R56/S96
Betatorquevirus	MN769125	MN769125	NCBI		Betatorquevirus/R56	Betatorquevirus/R56/S96
Betatorquevirus	MN769623	MN769623	NCBI		Betatorquevirus/R56	Betatorquevirus/R56/S96
Betatorquevirus	MN769836	MN769836	NCBI		Betatorquevirus/R56	Betatorquevirus/R56/S96
Betatorquevirus	MN770280	MN770280	NCBI		Betatorquevirus/R56	Betatorquevirus/R56/S96
Betatorquevirus	MN770283	MN770283	NCBI		Betatorquevirus/R56	Betatorquevirus/R56/S96
Betatorquevirus	MN770537	MN770537	NCBI		Betatorquevirus/R56	Betatorquevirus/R56/S96
Betatorquevirus	MN770607	MN770607	NCBI		Betatorquevirus/R56	Betatorquevirus/R56/S96
Betatorquevirus	MN771251	MN771251	NCBI		Betatorquevirus/R56	Betatorquevirus/R56/S96
Betatorquevirus	MN771903	MN771903	NCBI		Betatorquevirus/R56	Betatorquevirus/R56/S96
Betatorquevirus	MN772094	MN772094	NCBI		Betatorquevirus/R56	Betatorquevirus/R56/S96
Betatorquevirus	MN772216	MN772216	NCBI		Betatorquevirus/R56	Betatorquevirus/R56/S96
Betatorquevirus	MN772252	MN772252	NCBI		Betatorquevirus/R56	Betatorquevirus/R56/S96
Betatorquevirus	MN772433	MN772433	NCBI		Betatorquevirus/R56	Betatorquevirus/R56/S96
Betatorquevirus	MN772460	MN772460	NCBI		Betatorquevirus/R56	Betatorquevirus/R56/S96
Betatorquevirus	MN772524	MN772524	NCBI		Betatorquevirus/R56	Betatorquevirus/R56/S96
Betatorquevirus	MN772557	MN772557	NCBI		Betatorquevirus/R56	Betatorquevirus/R56/S96
Betatorquevirus	MN772804	MN772804	NCBI		Betatorquevirus/R56	Betatorquevirus/R56/S96
Betatorquevirus	MN772994	MN772994	NCBI		Betatorquevirus/R56	Betatorquevirus/R56/S96
Betatorquevirus	MN773017	MN773017	NCBI		Betatorquevirus/R56	Betatorquevirus/R56/S96
Betatorquevirus	MN773025	MN773025	NCBI		Betatorquevirus/R56	Betatorquevirus/R56/S96
Betatorquevirus	MN773064	MN773064	NCBI		Betatorquevirus/R56	Betatorquevirus/R56/S96
Betatorquevirus	MN773209	MN773209	NCBI		Betatorquevirus/R56	Betatorquevirus/R56/S96
Betatorquevirus	MN773406	MN773406	NCBI		Betatorquevirus/R56	Betatorquevirus/R56/S96
Betatorquevirus	MN773488	MN773488	NCBI		Betatorquevirus/R56	Betatorquevirus/R56/S96
Betatorquevirus	MN773786	MN773786	NCBI		Betatorquevirus/R56	Betatorquevirus/R56/S96
Betatorquevirus	MN773984	MN773984	NCBI		Betatorquevirus/R56	Betatorquevirus/R56/S96
Betatorquevirus	MN774102	MN774102	NCBI		Betatorquevirus/R56	Betatorquevirus/R56/S96
Betatorquevirus	MN774373	MN774373	NCBI		Betatorquevirus/R56	Betatorquevirus/R56/S96
Betatorquevirus	MN774386	MN774386	NCBI		Betatorquevirus/R56	Betatorquevirus/R56/S96
Betatorquevirus	MN774531	MN774531	NCBI		Betatorquevirus/R56	Betatorquevirus/R56/S96
Betatorquevirus	MN774596	MN774596	NCBI		Betatorquevirus/R56	Betatorquevirus/R56/S96
Betatorquevirus	MH649040	MH649040	NCBI		Betatorquevirus/R56	Betatorquevirus/R56/S136
Betatorquevirus	MH649045	MH649045	NCBI		Betatorquevirus/R56	Betatorquevirus/R56/S136
Betatorquevirus	MH649172	MH649172	NCBI		Betatorquevirus/R56	Betatorquevirus/R56/S136
Betatorquevirus	MH649183	MH649183	NCBI		Betatorquevirus/R56	Betatorquevirus/R56/S136
Betatorquevirus	MN768690	MN768690	NCBI		Betatorquevirus/R56	Betatorquevirus/R56/S136
Betatorquevirus	MN768970	MN768970	NCBI		Betatorquevirus/R56	Betatorquevirus/R56/S136
Betatorquevirus	MN768990	MN768990	NCBI		Betatorquevirus/R56	Betatorquevirus/R56/S136
Betatorquevirus	MN769489	MN769489	NCBI		Betatorquevirus/R56	Betatorquevirus/R56/S136
Betatorquevirus	MN769587	MN769587	NCBI		Betatorquevirus/R56	Betatorquevirus/R56/S136
Betatorquevirus	MN770218	MN770218	NCBI		Betatorquevirus/R56	Betatorquevirus/R56/S136
Betatorquevirus	MN770231	MN770231	NCBI		Betatorquevirus/R56	Betatorquevirus/R56/S136
Betatorquevirus	MN771243	MN771243	NCBI		Betatorquevirus/R56	Betatorquevirus/R56/S136
Betatorquevirus	MN772611	MN772611	NCBI		Betatorquevirus/R56	Betatorquevirus/R56/S136
Betatorquevirus	MN772760	MN772760	NCBI		Betatorquevirus/R56	Betatorquevirus/R56/S136
Betatorquevirus	MN772844	MN772844	NCBI		Betatorquevirus/R56	Betatorquevirus/R56/S136
Betatorquevirus	MN773243	MN773243	NCBI		Betatorquevirus/R56	Betatorquevirus/R56/S136
Betatorquevirus	MN774271	MN774271	NCBI		Betatorquevirus/R56	Betatorquevirus/R56/S136
Betatorquevirus	MN774272	MN774272	NCBI		Betatorquevirus/R56	Betatorquevirus/R56/S136
Betatorquevirus	MN774513	MN774513	NCBI		Betatorquevirus/R56	Betatorquevirus/R56/S136
Betatorquevirus	MW455354	MW455354	NCBI		Betatorquevirus/R56	Betatorquevirus/R56/S136
Betatorquevirus	MW455388	MW455388	NCBI		Betatorquevirus/R56	Betatorquevirus/R56/S136
Betatorquevirus	MZ286231	MZ286231	NCBI		Betatorquevirus/R56	Betatorquevirus/R56/S136
Betatorquevirus	MZ824830	MZ824830	NCBI		Betatorquevirus/R56	Betatorquevirus/R56/S136
Betatorquevirus	MZ824896	MZ824896	NCBI		Betatorquevirus/R56	Betatorquevirus/R56/S136
Betatorquevirus	MZ825118	MZ825118	NCBI		Betatorquevirus/R56	Betatorquevirus/R56/S136
Betatorquevirus	MZ825138	MZ825138	NCBI		Betatorquevirus/R56	Betatorquevirus/R56/S136
Betatorquevirus	NC_002195	NC_002195	ICTV exemplar	Betatorquevirus homini9	Betatorquevirus/R56	Betatorquevirus/R56/S136
Betatorquevirus	OQ064566	OQ064566	NCBI		Betatorquevirus/R56	Betatorquevirus/R56/S136
Betatorquevirus	PP857191	PP857191	NCBI		Betatorquevirus/R56	Betatorquevirus/R56/S136
Betatorquevirus	MH649196	MH649196	NCBI		Betatorquevirus/R56	Betatorquevirus/R56/S200
Betatorquevirus	MN771382	MN771382	NCBI		Betatorquevirus/R56	Betatorquevirus/R56/S200
Betatorquevirus	MH648957	MH648957	NCBI		Betatorquevirus/R56	Betatorquevirus/R56/S350
Betatorquevirus	MN769577	MN769577	NCBI		Betatorquevirus/R57	Betatorquevirus/R57/S70
Betatorquevirus	MN769579	MN769579	NCBI		Betatorquevirus/R57	Betatorquevirus/R57/S70
Betatorquevirus	MN769678	MN769678	NCBI		Betatorquevirus/R57	Betatorquevirus/R57/S70
Betatorquevirus	MN770423	MN770423	NCBI		Betatorquevirus/R57	Betatorquevirus/R57/S70
Betatorquevirus	MN770794	MN770794	NCBI		Betatorquevirus/R57	Betatorquevirus/R57/S70
Betatorquevirus	MN771215	MN771215	NCBI		Betatorquevirus/R57	Betatorquevirus/R57/S70
Betatorquevirus	MN771420	MN771420	NCBI		Betatorquevirus/R57	Betatorquevirus/R57/S70
Betatorquevirus	MN772520	MN772520	NCBI		Betatorquevirus/R57	Betatorquevirus/R57/S70
Betatorquevirus	MN772846	MN772846	NCBI		Betatorquevirus/R57	Betatorquevirus/R57/S70
Betatorquevirus	MN773505	MN773505	NCBI		Betatorquevirus/R57	Betatorquevirus/R57/S70
Betatorquevirus	MZ286044	MZ286044	NCBI		Betatorquevirus/R57	Betatorquevirus/R57/S70
Betatorquevirus	MZ824902	MZ824902	NCBI		Betatorquevirus/R57	Betatorquevirus/R57/S70
Betatorquevirus	MN768923	MN768923	NCBI		Betatorquevirus/R58	Betatorquevirus/R58/S71
Betatorquevirus	MN769441	MN769441	NCBI		Betatorquevirus/R58	Betatorquevirus/R58/S71
Betatorquevirus	MN772486	MN772486	NCBI		Betatorquevirus/R58	Betatorquevirus/R58/S71
Betatorquevirus	MN772509	MN772509	NCBI		Betatorquevirus/R58	Betatorquevirus/R58/S71
Betatorquevirus	MN772542	MN772542	NCBI		Betatorquevirus/R58	Betatorquevirus/R58/S71
Betatorquevirus	MN772673	MN772673	NCBI		Betatorquevirus/R58	Betatorquevirus/R58/S71
Betatorquevirus	MN773090	MN773090	NCBI		Betatorquevirus/R58	Betatorquevirus/R58/S71
Betatorquevirus	MN773449	MN773449	NCBI		Betatorquevirus/R58	Betatorquevirus/R58/S71
Betatorquevirus	MN773918	MN773918	NCBI		Betatorquevirus/R58	Betatorquevirus/R58/S71
Betatorquevirus	MN774463	MN774463	NCBI		Betatorquevirus/R58	Betatorquevirus/R58/S71
Betatorquevirus	MZ286136	MZ286136	NCBI		Betatorquevirus/R58	Betatorquevirus/R58/S71
Betatorquevirus	MZ825009	MZ825009	NCBI		Betatorquevirus/R58	Betatorquevirus/R58/S71
Betatorquevirus	OK574370	OK574370	NCBI		Betatorquevirus/R58	Betatorquevirus/R58/S71
Betatorquevirus	PP857132	PP857132	NCBI		Betatorquevirus/R58	Betatorquevirus/R58/S71
Betatorquevirus	PP857133	PP857133	NCBI		Betatorquevirus/R58	Betatorquevirus/R58/S71
Betatorquevirus	PP857135	PP857135	NCBI		Betatorquevirus/R58	Betatorquevirus/R58/S71
Betatorquevirus	PP857136	PP857136	NCBI		Betatorquevirus/R58	Betatorquevirus/R58/S71
Betatorquevirus	MN768968	MN768968	NCBI		Betatorquevirus/R59	Betatorquevirus/R59/S72
Betatorquevirus	MN769184	MN769184	NCBI		Betatorquevirus/R59	Betatorquevirus/R59/S72
Betatorquevirus	MN769212	MN769212	NCBI		Betatorquevirus/R59	Betatorquevirus/R59/S72
Betatorquevirus	MN769266	MN769266	NCBI		Betatorquevirus/R59	Betatorquevirus/R59/S72
Betatorquevirus	MN772453	MN772453	NCBI		Betatorquevirus/R59	Betatorquevirus/R59/S72
Betatorquevirus	MN773333	MN773333	NCBI		Betatorquevirus/R59	Betatorquevirus/R59/S72
Betatorquevirus	MN774298	MN774298	NCBI		Betatorquevirus/R59	Betatorquevirus/R59/S72
Betatorquevirus	MN774885	MN774885	NCBI		Betatorquevirus/R59	Betatorquevirus/R59/S72
Betatorquevirus	MN769325	MN769325	NCBI		Betatorquevirus/R59	Betatorquevirus/R59/S80
Betatorquevirus	MN769695	MN769695	NCBI		Betatorquevirus/R59	Betatorquevirus/R59/S80
Betatorquevirus	MN769802	MN769802	NCBI		Betatorquevirus/R59	Betatorquevirus/R59/S80
Betatorquevirus	MN771410	MN771410	NCBI		Betatorquevirus/R59	Betatorquevirus/R59/S80
Betatorquevirus	MN772715	MN772715	NCBI		Betatorquevirus/R59	Betatorquevirus/R59/S80
Betatorquevirus	MN774305	MN774305	NCBI		Betatorquevirus/R59	Betatorquevirus/R59/S80
Betatorquevirus	MN774516	MN774516	NCBI		Betatorquevirus/R59	Betatorquevirus/R59/S80
Betatorquevirus	MN774617	MN774617	NCBI		Betatorquevirus/R59	Betatorquevirus/R59/S80
Betatorquevirus	MN774768	MN774768	NCBI		Betatorquevirus/R59	Betatorquevirus/R59/S80
Betatorquevirus	OK574412	OK574412	NCBI		Betatorquevirus/R59	Betatorquevirus/R59/S80
Betatorquevirus	MN774321	MN774321	NCBI		Betatorquevirus/R59	Betatorquevirus/R59/S291
Betatorquevirus	MN772497	MN772497	NCBI		Betatorquevirus/R59	Betatorquevirus/R59/S309
Betatorquevirus	MN773304	MN773304	NCBI		Betatorquevirus/R60	Betatorquevirus/R60/S74
Betatorquevirus	MN769251	MN769251	NCBI		Betatorquevirus/R60	Betatorquevirus/R60/S86
Betatorquevirus	MN769473	MN769473	NCBI		Betatorquevirus/R60	Betatorquevirus/R60/S86
Betatorquevirus	MN769610	MN769610	NCBI		Betatorquevirus/R60	Betatorquevirus/R60/S86
Betatorquevirus	MN771475	MN771475	NCBI		Betatorquevirus/R60	Betatorquevirus/R60/S86
Betatorquevirus	MN771887	MN771887	NCBI		Betatorquevirus/R60	Betatorquevirus/R60/S86
Betatorquevirus	MN772437	MN772437	NCBI		Betatorquevirus/R60	Betatorquevirus/R60/S86
Betatorquevirus	MN773135	MN773135	NCBI		Betatorquevirus/R60	Betatorquevirus/R60/S86
Betatorquevirus	MN773453	MN773453	NCBI		Betatorquevirus/R60	Betatorquevirus/R60/S86
Betatorquevirus	MN773769	MN773769	NCBI		Betatorquevirus/R60	Betatorquevirus/R60/S86
Betatorquevirus	MN774666	MN774666	NCBI		Betatorquevirus/R60	Betatorquevirus/R60/S86
Betatorquevirus	MN774879	MN774879	NCBI		Betatorquevirus/R60	Betatorquevirus/R60/S86
Betatorquevirus	MZ286278	MZ286278	NCBI		Betatorquevirus/R60	Betatorquevirus/R60/S86
Betatorquevirus	OK574447	OK574447	NCBI		Betatorquevirus/R60	Betatorquevirus/R60/S86
Betatorquevirus	MN768684	MN768684	NCBI		Betatorquevirus/R60	Betatorquevirus/R60/S314
Betatorquevirus	MN772664	MN772664	NCBI		Betatorquevirus/R60	Betatorquevirus/R60/S336
Betatorquevirus	MN773184	MN773184	NCBI		Betatorquevirus/R60	Betatorquevirus/R60/S358
Betatorquevirus	MN769848	MN769848	NCBI		Betatorquevirus/R61	Betatorquevirus/R61/S75
Betatorquevirus	MN769872	MN769872	NCBI		Betatorquevirus/R61	Betatorquevirus/R61/S75
Betatorquevirus	MN769981	MN769981	NCBI		Betatorquevirus/R61	Betatorquevirus/R61/S75
Betatorquevirus	MN771089	MN771089	NCBI		Betatorquevirus/R61	Betatorquevirus/R61/S75
Betatorquevirus	MN771651	MN771651	NCBI		Betatorquevirus/R61	Betatorquevirus/R61/S75
Betatorquevirus	MN772081	MN772081	NCBI		Betatorquevirus/R61	Betatorquevirus/R61/S75
Betatorquevirus	MN772266	MN772266	NCBI		Betatorquevirus/R61	Betatorquevirus/R61/S75
Betatorquevirus	MN772445	MN772445	NCBI		Betatorquevirus/R61	Betatorquevirus/R61/S75
Betatorquevirus	MN772462	MN772462	NCBI		Betatorquevirus/R61	Betatorquevirus/R61/S75
Betatorquevirus	MN773216	MN773216	NCBI		Betatorquevirus/R61	Betatorquevirus/R61/S75
Betatorquevirus	MN773823	MN773823	NCBI		Betatorquevirus/R61	Betatorquevirus/R61/S75
Betatorquevirus	MN774351	MN774351	NCBI		Betatorquevirus/R61	Betatorquevirus/R61/S75
Betatorquevirus	MN771818	MN771818	NCBI		Betatorquevirus/R61	Betatorquevirus/R61/S345
Betatorquevirus	MN769633	MN769633	NCBI		Betatorquevirus/R62	Betatorquevirus/R62/S76
Betatorquevirus	MN769716	MN769716	NCBI		Betatorquevirus/R62	Betatorquevirus/R62/S76
Betatorquevirus	MN770151	MN770151	NCBI		Betatorquevirus/R62	Betatorquevirus/R62/S76
Betatorquevirus	MN770660	MN770660	NCBI		Betatorquevirus/R62	Betatorquevirus/R62/S76
Betatorquevirus	MN771423	MN771423	NCBI		Betatorquevirus/R62	Betatorquevirus/R62/S76
Betatorquevirus	MN771695	MN771695	NCBI		Betatorquevirus/R62	Betatorquevirus/R62/S76
Betatorquevirus	MN771702	MN771702	NCBI		Betatorquevirus/R62	Betatorquevirus/R62/S76
Betatorquevirus	MN772051	MN772051	NCBI		Betatorquevirus/R62	Betatorquevirus/R62/S76
Betatorquevirus	MN772465	MN772465	NCBI		Betatorquevirus/R62	Betatorquevirus/R62/S76
Betatorquevirus	MN773871	MN773871	NCBI		Betatorquevirus/R62	Betatorquevirus/R62/S76
Betatorquevirus	MN774721	MN774721	NCBI		Betatorquevirus/R62	Betatorquevirus/R62/S76
Betatorquevirus	MZ825099	MZ825099	NCBI		Betatorquevirus/R62	Betatorquevirus/R62/S76
Betatorquevirus	NC_025727	NC_025727	ICTV exemplar	Betatorquevirus homini16	Betatorquevirus/R62	Betatorquevirus/R62/S76
Betatorquevirus	OK574375	OK574375	NCBI		Betatorquevirus/R62	Betatorquevirus/R62/S76
Betatorquevirus	MN772600	MN772600	NCBI		Betatorquevirus/R62	Betatorquevirus/R62/S304
Betatorquevirus	MN774437	MN774437	NCBI		Betatorquevirus/R62	Betatorquevirus/R62/S304
Betatorquevirus	MN773589	MN773589	NCBI		Betatorquevirus/R63	Betatorquevirus/R63/S77
Betatorquevirus	MN772693	MN772693	NCBI		Betatorquevirus/R64	Betatorquevirus/R64/S79
Betatorquevirus	MN772928	MN772928	NCBI		Betatorquevirus/R64	Betatorquevirus/R64/S79
Betatorquevirus	MN773996	MN773996	NCBI		Betatorquevirus/R64	Betatorquevirus/R64/S79
Betatorquevirus	MH649017	MH649017	ICTV exemplar	Betatorquevirus homini31	Betatorquevirus/R65	Betatorquevirus/R65/S81
Betatorquevirus	MN768763	MN768763	NCBI		Betatorquevirus/R65	Betatorquevirus/R65/S81
Betatorquevirus	MN769602	MN769602	NCBI		Betatorquevirus/R65	Betatorquevirus/R65/S81
Betatorquevirus	MN773999	MN773999	NCBI		Betatorquevirus/R65	Betatorquevirus/R65/S81
Betatorquevirus	MZ286277	MZ286277	NCBI		Betatorquevirus/R65	Betatorquevirus/R65/S81
Betatorquevirus	MZ824985	MZ824985	NCBI		Betatorquevirus/R65	Betatorquevirus/R65/S81
Betatorquevirus	OQ064572	OQ064572	NCBI		Betatorquevirus/R65	Betatorquevirus/R65/S81
Betatorquevirus	PP857154	PP857154	NCBI		Betatorquevirus/R65	Betatorquevirus/R65/S81
Betatorquevirus	MN770676	MN770676	NCBI		Betatorquevirus/R65	Betatorquevirus/R65/S279
Betatorquevirus	MN773224	MN773224	NCBI		Betatorquevirus/R65	Betatorquevirus/R65/S279
Betatorquevirus	MN770714	MN770714	NCBI		Betatorquevirus/R65	Betatorquevirus/R65/S362
Betatorquevirus	MN769439	MN769439	NCBI		Betatorquevirus/R66	Betatorquevirus/R66/S82
Betatorquevirus	MN769706	MN769706	NCBI		Betatorquevirus/R66	Betatorquevirus/R66/S82
Betatorquevirus	MN770331	MN770331	NCBI		Betatorquevirus/R66	Betatorquevirus/R66/S82
Betatorquevirus	MN770871	MN770871	NCBI		Betatorquevirus/R66	Betatorquevirus/R66/S82
Betatorquevirus	MN770939	MN770939	NCBI		Betatorquevirus/R66	Betatorquevirus/R66/S82
Betatorquevirus	MN771688	MN771688	NCBI		Betatorquevirus/R66	Betatorquevirus/R66/S82
Betatorquevirus	MN768875	MN768875	NCBI		Betatorquevirus/R66	Betatorquevirus/R66/S121
Betatorquevirus	MN771255	MN771255	NCBI		Betatorquevirus/R66	Betatorquevirus/R66/S121
Betatorquevirus	MN771982	MN771982	NCBI		Betatorquevirus/R66	Betatorquevirus/R66/S121
Betatorquevirus	MN773879	MN773879	NCBI		Betatorquevirus/R66	Betatorquevirus/R66/S121
Betatorquevirus	ON706338	ON706338	NCBI		Betatorquevirus/R66	Betatorquevirus/R66/S121
Betatorquevirus	MN769276	MN769276	NCBI		Betatorquevirus/R66	Betatorquevirus/R66/S140
Betatorquevirus	MN770760	MN770760	NCBI		Betatorquevirus/R66	Betatorquevirus/R66/S140
Betatorquevirus	MN770869	MN770869	NCBI		Betatorquevirus/R66	Betatorquevirus/R66/S140
Betatorquevirus	MN773778	MN773778	NCBI		Betatorquevirus/R66	Betatorquevirus/R66/S140
Betatorquevirus	MN774242	MN774242	NCBI		Betatorquevirus/R66	Betatorquevirus/R66/S140
Betatorquevirus	MN771094	MN771094	NCBI		Betatorquevirus/R67	Betatorquevirus/R67/S83
Betatorquevirus	MN769099	MN769099	NCBI		Betatorquevirus/R68	Betatorquevirus/R68/S84
Betatorquevirus	MN771708	MN771708	NCBI		Betatorquevirus/R68	Betatorquevirus/R68/S84
Betatorquevirus	MN772076	MN772076	NCBI		Betatorquevirus/R68	Betatorquevirus/R68/S84
Betatorquevirus	MN772699	MN772699	NCBI		Betatorquevirus/R68	Betatorquevirus/R68/S84
Betatorquevirus	MN772789	MN772789	NCBI		Betatorquevirus/R68	Betatorquevirus/R68/S84
Betatorquevirus	MN773227	MN773227	NCBI		Betatorquevirus/R68	Betatorquevirus/R68/S84
Betatorquevirus	MN773695	MN773695	NCBI		Betatorquevirus/R68	Betatorquevirus/R68/S84
Betatorquevirus	MN773815	MN773815	NCBI		Betatorquevirus/R68	Betatorquevirus/R68/S84
Betatorquevirus	MN773887	MN773887	NCBI		Betatorquevirus/R68	Betatorquevirus/R68/S84
Betatorquevirus	MN774726	MN774726	NCBI		Betatorquevirus/R68	Betatorquevirus/R68/S84
Betatorquevirus	MN768750	MN768750	NCBI		Betatorquevirus/R68	Betatorquevirus/R68/S245
Betatorquevirus	MN769535	MN769535	NCBI		Betatorquevirus/R68	Betatorquevirus/R68/S245
Betatorquevirus	BK048312	BK048312	NCBI		Betatorquevirus/R69	Betatorquevirus/R69/S85
Betatorquevirus	MH017566	MH017566	NCBI		Betatorquevirus/R69	Betatorquevirus/R69/S85
Betatorquevirus	MN769222	MN769222	NCBI		Betatorquevirus/R69	Betatorquevirus/R69/S85
Betatorquevirus	MN771040	MN771040	NCBI		Betatorquevirus/R69	Betatorquevirus/R69/S85
Betatorquevirus	NC_076234	NC_076234	ICTV exemplar	Betatorquevirus homini28	Betatorquevirus/R69	Betatorquevirus/R69/S85
Betatorquevirus	MN773827	MN773827	NCBI		Betatorquevirus/R69	Betatorquevirus/R69/S112
Betatorquevirus	MN774709	MN774709	NCBI		Betatorquevirus/R69	Betatorquevirus/R69/S180
Betatorquevirus	MN768988	MN768988	NCBI		Betatorquevirus/R70	Betatorquevirus/R70/S87
Betatorquevirus	MN771051	MN771051	NCBI		Betatorquevirus/R70	Betatorquevirus/R70/S87
Betatorquevirus	MZ286193	MZ286193	NCBI		Betatorquevirus/R70	Betatorquevirus/R70/S87
Betatorquevirus	NC_030297	NC_030297	ICTV exemplar	Betatorquevirus homini32	Betatorquevirus/R70	Betatorquevirus/R70/S87
Betatorquevirus	PP857159	PP857159	NCBI		Betatorquevirus/R70	Betatorquevirus/R70/S87
Betatorquevirus	MN768944	MN768944	NCBI		Betatorquevirus/R70	Betatorquevirus/R70/S202
Betatorquevirus	MN770171	MN770171	NCBI		Betatorquevirus/R70	Betatorquevirus/R70/S202
Betatorquevirus	MN770757	MN770757	NCBI		Betatorquevirus/R70	Betatorquevirus/R70/S202
Betatorquevirus	OK574411	OK574411	NCBI		Betatorquevirus/R70	Betatorquevirus/R70/S202
Betatorquevirus	OL694789	OL694789	NCBI		Betatorquevirus/R70	Betatorquevirus/R70/S202
Betatorquevirus	MH649104	MH649104	NCBI		Betatorquevirus/R70	Betatorquevirus/R70/S307
Betatorquevirus	MN769252	MN769252	NCBI		Betatorquevirus/R70	Betatorquevirus/R70/S364
Betatorquevirus	MN769569	MN769569	NCBI		Betatorquevirus/R70	Betatorquevirus/R70/S364
Betatorquevirus	MN773959	MN773959	NCBI		Betatorquevirus/R70	Betatorquevirus/R70/S364
Betatorquevirus	MN774840	MN774840	NCBI		Betatorquevirus/R71	Betatorquevirus/R71/S88
Betatorquevirus	MN771864	MN771864	NCBI		Betatorquevirus/R72	Betatorquevirus/R72/S89
Betatorquevirus	MN773112	MN773112	NCBI		Betatorquevirus/R72	Betatorquevirus/R72/S89
Betatorquevirus	MN773435	MN773435	NCBI		Betatorquevirus/R72	Betatorquevirus/R72/S89
Betatorquevirus	MN773664	MN773664	NCBI		Betatorquevirus/R72	Betatorquevirus/R72/S89
Betatorquevirus	MN773774	MN773774	NCBI		Betatorquevirus/R72	Betatorquevirus/R72/S89
Betatorquevirus	MN774011	MN774011	NCBI		Betatorquevirus/R72	Betatorquevirus/R72/S89
Betatorquevirus	MN774341	MN774341	NCBI		Betatorquevirus/R72	Betatorquevirus/R72/S89
Betatorquevirus	MN768905	MN768905	NCBI		Betatorquevirus/R73	Betatorquevirus/R73/S90
Betatorquevirus	MN769192	MN769192	NCBI		Betatorquevirus/R73	Betatorquevirus/R73/S240
Betatorquevirus	MN772876	MN772876	NCBI		Betatorquevirus/R73	Betatorquevirus/R73/S240
Betatorquevirus	MN771054	MN771054	NCBI		Betatorquevirus/R74	Betatorquevirus/R74/S91
Betatorquevirus	MN773416	MN773416	NCBI		Betatorquevirus/R75	Betatorquevirus/R75/S92
Betatorquevirus	MN773417	MN773417	NCBI		Betatorquevirus/R75	Betatorquevirus/R75/S92
Betatorquevirus	MZ286058	MZ286058	NCBI		Betatorquevirus/R75	Betatorquevirus/R75/S92
Betatorquevirus	MZ824832	MZ824832	NCBI		Betatorquevirus/R75	Betatorquevirus/R75/S92
Betatorquevirus	PP857160	PP857160	NCBI		Betatorquevirus/R75	Betatorquevirus/R75/S92
Betatorquevirus	MN770421	MN770421	NCBI		Betatorquevirus/R76	Betatorquevirus/R76/S93
Betatorquevirus	MN774331	MN774331	NCBI		Betatorquevirus/R76	Betatorquevirus/R76/S93
Betatorquevirus	NC_076155	NC_076155	ICTV exemplar	Betatorquevirus homini23	Betatorquevirus/R76	Betatorquevirus/R76/S93
Betatorquevirus	MN769939	MN769939	NCBI		Betatorquevirus/R76	Betatorquevirus/R76/S183
Betatorquevirus	MN770606	MN770606	NCBI		Betatorquevirus/R76	Betatorquevirus/R76/S183
Betatorquevirus	MN770786	MN770786	NCBI		Betatorquevirus/R76	Betatorquevirus/R76/S183
Betatorquevirus	MN772010	MN772010	NCBI		Betatorquevirus/R76	Betatorquevirus/R76/S183
Betatorquevirus	MN768768	MN768768	NCBI		Betatorquevirus/R76	Betatorquevirus/R76/S290
Betatorquevirus	MN769120	MN769120	NCBI		Betatorquevirus/R77	Betatorquevirus/R77/S94
Betatorquevirus	MN769197	MN769197	NCBI		Betatorquevirus/R77	Betatorquevirus/R77/S94
Betatorquevirus	MN768702	MN768702	NCBI		Betatorquevirus/R78	Betatorquevirus/R78/S97
Betatorquevirus	MN770376	MN770376	NCBI		Betatorquevirus/R78	Betatorquevirus/R78/S97
Betatorquevirus	MN771563	MN771563	NCBI		Betatorquevirus/R78	Betatorquevirus/R78/S97
Betatorquevirus	MN771980	MN771980	NCBI		Betatorquevirus/R78	Betatorquevirus/R78/S97
Betatorquevirus	MN772286	MN772286	NCBI		Betatorquevirus/R78	Betatorquevirus/R78/S97
Betatorquevirus	MN772123	MN772123	NCBI		Betatorquevirus/R78	Betatorquevirus/R78/S130
Betatorquevirus	MN772607	MN772607	NCBI		Betatorquevirus/R78	Betatorquevirus/R78/S130
Betatorquevirus	MN772798	MN772798	NCBI		Betatorquevirus/R78	Betatorquevirus/R78/S130
Betatorquevirus	MN772932	MN772932	NCBI		Betatorquevirus/R78	Betatorquevirus/R78/S130
Betatorquevirus	MN773913	MN773913	NCBI		Betatorquevirus/R78	Betatorquevirus/R78/S130
Betatorquevirus	MN773955	MN773955	NCBI		Betatorquevirus/R78	Betatorquevirus/R78/S130
Betatorquevirus	OK574349	OK574349	NCBI		Betatorquevirus/R78	Betatorquevirus/R78/S130
Betatorquevirus	PP857128	PP857128	NCBI		Betatorquevirus/R78	Betatorquevirus/R78/S130
Betatorquevirus	PP857129	PP857129	NCBI		Betatorquevirus/R78	Betatorquevirus/R78/S130
Betatorquevirus	MN772489	MN772489	NCBI		Betatorquevirus/R79	Betatorquevirus/R79/S99
Betatorquevirus	MN772620	MN772620	NCBI		Betatorquevirus/R79	Betatorquevirus/R79/S99
Betatorquevirus	MN773923	MN773923	NCBI		Betatorquevirus/R80	Betatorquevirus/R80/S101
Betatorquevirus	MN774117	MN774117	NCBI		Betatorquevirus/R80	Betatorquevirus/R80/S101
Betatorquevirus	MN774597	MN774597	NCBI		Betatorquevirus/R80	Betatorquevirus/R80/S101
Betatorquevirus	MN769558	MN769558	NCBI		Betatorquevirus/R81	Betatorquevirus/R81/S102
Betatorquevirus	MN770785	MN770785	NCBI		Betatorquevirus/R81	Betatorquevirus/R81/S102
Betatorquevirus	MN770329	MN770329	NCBI		Betatorquevirus/R82	Betatorquevirus/R82/S103
Betatorquevirus	MN773714	MN773714	NCBI		Betatorquevirus/R82	Betatorquevirus/R82/S103
Betatorquevirus	MN772335	MN772335	NCBI		Betatorquevirus/R83	Betatorquevirus/R83/S105
Betatorquevirus	MN768610	MN768610	NCBI		Betatorquevirus/R83	Betatorquevirus/R83/S300
Betatorquevirus	MN770875	MN770875	NCBI		Betatorquevirus/R83	Betatorquevirus/R83/S300
Betatorquevirus	MN772253	MN772253	NCBI		Betatorquevirus/R83	Betatorquevirus/R83/S300
Betatorquevirus	MN773043	MN773043	NCBI		Betatorquevirus/R83	Betatorquevirus/R83/S300
Betatorquevirus	OK574438	OK574438	NCBI		Betatorquevirus/R83	Betatorquevirus/R83/S300
Betatorquevirus	OQ064559	OQ064559	NCBI		Betatorquevirus/R83	Betatorquevirus/R83/S300
Betatorquevirus	MN768787	MN768787	NCBI		Betatorquevirus/R83	Betatorquevirus/R83/S389
Betatorquevirus	MN770406	MN770406	NCBI		Betatorquevirus/R84	Betatorquevirus/R84/S107
Betatorquevirus	MN771776	MN771776	NCBI		Betatorquevirus/R84	Betatorquevirus/R84/S107
Betatorquevirus	MN771816	MN771816	NCBI		Betatorquevirus/R84	Betatorquevirus/R84/S107
Betatorquevirus	MN771868	MN771868	NCBI		Betatorquevirus/R84	Betatorquevirus/R84/S107
Betatorquevirus	MN773484	MN773484	NCBI		Betatorquevirus/R84	Betatorquevirus/R84/S107
Betatorquevirus	MN773686	MN773686	NCBI		Betatorquevirus/R84	Betatorquevirus/R84/S107
Betatorquevirus	MN773773	MN773773	NCBI		Betatorquevirus/R84	Betatorquevirus/R84/S107
Betatorquevirus	MN774097	MN774097	NCBI		Betatorquevirus/R84	Betatorquevirus/R84/S107
Betatorquevirus	MN774308	MN774308	NCBI		Betatorquevirus/R85	Betatorquevirus/R85/S109
Betatorquevirus	MN768705	MN768705	NCBI		Betatorquevirus/R86	Betatorquevirus/R86/S110
Betatorquevirus	MN769191	MN769191	NCBI		Betatorquevirus/R86	Betatorquevirus/R86/S110
Betatorquevirus	MN769691	MN769691	NCBI		Betatorquevirus/R86	Betatorquevirus/R86/S110
Betatorquevirus	MN772281	MN772281	NCBI		Betatorquevirus/R86	Betatorquevirus/R86/S110
Betatorquevirus	MN771919	MN771919	NCBI		Betatorquevirus/R87	Betatorquevirus/R87/S111
Betatorquevirus	MN772035	MN772035	NCBI		Betatorquevirus/R87	Betatorquevirus/R87/S111
Betatorquevirus	MN772108	MN772108	NCBI		Betatorquevirus/R87	Betatorquevirus/R87/S111
Betatorquevirus	MN772418	MN772418	NCBI		Betatorquevirus/R87	Betatorquevirus/R87/S111
Betatorquevirus	MN768698	MN768698	NCBI		Betatorquevirus/R88	Betatorquevirus/R88/S114
Betatorquevirus	MN768744	MN768744	NCBI		Betatorquevirus/R88	Betatorquevirus/R88/S114
Betatorquevirus	PP857169	PP857169	NCBI		Betatorquevirus/R88	Betatorquevirus/R88/S114
Betatorquevirus	MH649199	MH649199	NCBI		Betatorquevirus/R88	Betatorquevirus/R88/S148
Betatorquevirus	MN774831	MN774831	NCBI		Betatorquevirus/R88	Betatorquevirus/R88/S148
Betatorquevirus	OK574407	OK574407	NCBI		Betatorquevirus/R88	Betatorquevirus/R88/S148
Betatorquevirus	MN770384	MN770384	NCBI		Betatorquevirus/R89	Betatorquevirus/R89/S115
Betatorquevirus	MN771607	MN771607	NCBI		Betatorquevirus/R89	Betatorquevirus/R89/S115
Betatorquevirus	MN771991	MN771991	NCBI		Betatorquevirus/R89	Betatorquevirus/R89/S115
Betatorquevirus	MN772407	MN772407	NCBI		Betatorquevirus/R89	Betatorquevirus/R89/S115
Betatorquevirus	MN772710	MN772710	NCBI		Betatorquevirus/R89	Betatorquevirus/R89/S115
Betatorquevirus	MN773544	MN773544	NCBI		Betatorquevirus/R89	Betatorquevirus/R89/S115
Betatorquevirus	MN773934	MN773934	NCBI		Betatorquevirus/R89	Betatorquevirus/R89/S115
Betatorquevirus	MN774405	MN774405	NCBI		Betatorquevirus/R89	Betatorquevirus/R89/S115
Betatorquevirus	OK574386	OK574386	NCBI		Betatorquevirus/R89	Betatorquevirus/R89/S115
Betatorquevirus	MN768862	MN768862	NCBI		Betatorquevirus/R90	Betatorquevirus/R90/S116
Betatorquevirus	MN770467	MN770467	NCBI		Betatorquevirus/R90	Betatorquevirus/R90/S116
Betatorquevirus	MN772504	MN772504	NCBI		Betatorquevirus/R90	Betatorquevirus/R90/S116
Betatorquevirus	MN774477	MN774477	NCBI		Betatorquevirus/R90	Betatorquevirus/R90/S116
Betatorquevirus	MZ825095	MZ825095	NCBI		Betatorquevirus/R90	Betatorquevirus/R90/S116
Betatorquevirus	NC_038346	NC_038346	ICTV exemplar	Betatorquevirus homini11	Betatorquevirus/R90	Betatorquevirus/R90/S116
Betatorquevirus	MN769446	MN769446	NCBI		Betatorquevirus/R90	Betatorquevirus/R90/S159
Betatorquevirus	MN770104	MN770104	NCBI		Betatorquevirus/R90	Betatorquevirus/R90/S159
Betatorquevirus	MN770117	MN770117	NCBI		Betatorquevirus/R90	Betatorquevirus/R90/S159
Betatorquevirus	MN770134	MN770134	NCBI		Betatorquevirus/R90	Betatorquevirus/R90/S159
Betatorquevirus	MN770710	MN770710	NCBI		Betatorquevirus/R90	Betatorquevirus/R90/S159
Betatorquevirus	MN771097	MN771097	NCBI		Betatorquevirus/R90	Betatorquevirus/R90/S159
Betatorquevirus	MN771438	MN771438	NCBI		Betatorquevirus/R90	Betatorquevirus/R90/S159
Betatorquevirus	MN771875	MN771875	NCBI		Betatorquevirus/R90	Betatorquevirus/R90/S159
Betatorquevirus	MN772138	MN772138	NCBI		Betatorquevirus/R90	Betatorquevirus/R90/S159
Betatorquevirus	MN772892	MN772892	NCBI		Betatorquevirus/R90	Betatorquevirus/R90/S159
Betatorquevirus	MN772926	MN772926	NCBI		Betatorquevirus/R90	Betatorquevirus/R90/S159
Betatorquevirus	MN772996	MN772996	NCBI		Betatorquevirus/R90	Betatorquevirus/R90/S159
Betatorquevirus	MN774018	MN774018	NCBI		Betatorquevirus/R90	Betatorquevirus/R90/S159
Betatorquevirus	MZ286219	MZ286219	NCBI		Betatorquevirus/R90	Betatorquevirus/R90/S159
Betatorquevirus	MZ825108	MZ825108	NCBI		Betatorquevirus/R90	Betatorquevirus/R90/S159
Betatorquevirus	OK574357	OK574357	NCBI		Betatorquevirus/R90	Betatorquevirus/R90/S159
Betatorquevirus	OK574443	OK574443	NCBI		Betatorquevirus/R90	Betatorquevirus/R90/S159
Betatorquevirus	MN768824	MN768824	NCBI		Betatorquevirus/R90	Betatorquevirus/R90/S223
Betatorquevirus	MN770565	MN770565	NCBI		Betatorquevirus/R90	Betatorquevirus/R90/S223
Betatorquevirus	MN771365	MN771365	NCBI		Betatorquevirus/R90	Betatorquevirus/R90/S223
Betatorquevirus	MN771835	MN771835	NCBI		Betatorquevirus/R90	Betatorquevirus/R90/S223
Betatorquevirus	MN773203	MN773203	NCBI		Betatorquevirus/R90	Betatorquevirus/R90/S223
Betatorquevirus	MN774800	MN774800	NCBI		Betatorquevirus/R90	Betatorquevirus/R90/S223
Betatorquevirus	MW455409	MW455409	NCBI		Betatorquevirus/R90	Betatorquevirus/R90/S223
Betatorquevirus	MZ824897	MZ824897	NCBI		Betatorquevirus/R90	Betatorquevirus/R90/S223
Betatorquevirus	OL694835	OL694835	NCBI		Betatorquevirus/R90	Betatorquevirus/R90/S223
Betatorquevirus	OQ064567	OQ064567	NCBI		Betatorquevirus/R90	Betatorquevirus/R90/S223
Betatorquevirus	PP857130	PP857130	NCBI		Betatorquevirus/R90	Betatorquevirus/R90/S223
Betatorquevirus	MN769886	MN769886	NCBI		Betatorquevirus/R90	Betatorquevirus/R90/S295
Betatorquevirus	MN771471	MN771471	NCBI		Betatorquevirus/R90	Betatorquevirus/R90/S295
Betatorquevirus	MN773699	MN773699	NCBI		Betatorquevirus/R90	Betatorquevirus/R90/S295
Betatorquevirus	OK574428	OK574428	NCBI		Betatorquevirus/R90	Betatorquevirus/R90/S295
Betatorquevirus	OQ064571	OQ064571	NCBI		Betatorquevirus/R90	Betatorquevirus/R90/S295
Betatorquevirus	MN770742	MN770742	NCBI		Betatorquevirus/R91	Betatorquevirus/R91/S118
Betatorquevirus	MN770697	MN770697	NCBI		Betatorquevirus/R92	Betatorquevirus/R92/S120
Betatorquevirus	MN770723	MN770723	NCBI		Betatorquevirus/R92	Betatorquevirus/R92/S120
Betatorquevirus	MN770758	MN770758	NCBI		Betatorquevirus/R92	Betatorquevirus/R92/S120
Betatorquevirus	MN773386	MN773386	NCBI		Betatorquevirus/R92	Betatorquevirus/R92/S120
Betatorquevirus	MN774677	MN774677	NCBI		Betatorquevirus/R92	Betatorquevirus/R92/S120
Betatorquevirus	MN774573	MN774573	NCBI		Betatorquevirus/R93	Betatorquevirus/R93/S123
Betatorquevirus	MN773735	MN773735	NCBI		Betatorquevirus/R94	Betatorquevirus/R94/S124
Betatorquevirus	PP857163	PP857163	NCBI		Betatorquevirus/R94	Betatorquevirus/R94/S124
Betatorquevirus	BK032500	BK032500	NCBI		Betatorquevirus/R95	Betatorquevirus/R95/S125
Betatorquevirus	MN769427	MN769427	NCBI		Betatorquevirus/R95	Betatorquevirus/R95/S125
Betatorquevirus	MN769501	MN769501	NCBI		Betatorquevirus/R95	Betatorquevirus/R95/S125
Betatorquevirus	MN769504	MN769504	NCBI		Betatorquevirus/R95	Betatorquevirus/R95/S125
Betatorquevirus	MN769523	MN769523	NCBI		Betatorquevirus/R95	Betatorquevirus/R95/S125
Betatorquevirus	MN769814	MN769814	NCBI		Betatorquevirus/R95	Betatorquevirus/R95/S125
Betatorquevirus	MN769866	MN769866	NCBI		Betatorquevirus/R95	Betatorquevirus/R95/S125
Betatorquevirus	MN770469	MN770469	NCBI		Betatorquevirus/R95	Betatorquevirus/R95/S125
Betatorquevirus	MN770639	MN770639	NCBI		Betatorquevirus/R95	Betatorquevirus/R95/S125
Betatorquevirus	MN770975	MN770975	NCBI		Betatorquevirus/R95	Betatorquevirus/R95/S125
Betatorquevirus	MN771308	MN771308	NCBI		Betatorquevirus/R95	Betatorquevirus/R95/S125
Betatorquevirus	MN771525	MN771525	NCBI		Betatorquevirus/R95	Betatorquevirus/R95/S125
Betatorquevirus	MN771561	MN771561	NCBI		Betatorquevirus/R95	Betatorquevirus/R95/S125
Betatorquevirus	MN772077	MN772077	NCBI		Betatorquevirus/R95	Betatorquevirus/R95/S125
Betatorquevirus	MN772597	MN772597	NCBI		Betatorquevirus/R95	Betatorquevirus/R95/S125
Betatorquevirus	MN772615	MN772615	NCBI		Betatorquevirus/R95	Betatorquevirus/R95/S125
Betatorquevirus	MN772626	MN772626	NCBI		Betatorquevirus/R95	Betatorquevirus/R95/S125
Betatorquevirus	MN773193	MN773193	NCBI		Betatorquevirus/R95	Betatorquevirus/R95/S125
Betatorquevirus	MN774010	MN774010	NCBI		Betatorquevirus/R95	Betatorquevirus/R95/S125
Betatorquevirus	MN774028	MN774028	NCBI		Betatorquevirus/R95	Betatorquevirus/R95/S125
Betatorquevirus	MN774096	MN774096	NCBI		Betatorquevirus/R95	Betatorquevirus/R95/S125
[truncated: 1,980 more rows]

## Sheet: Table S3
Table S3 Pairwise probability Jaccard Index (Jp) between anellovirus profiles of Thailand and each of other countries.
Country	Probability Jaccard Index
Thailand	1
Switzerland	0.41149
China	0.36408
Spain	0.363824
Netherlands	0.345607
Brazil	0.296979
Tanzania	0.274624
USA	0.257686
Sweden	0.23925
Taiwan	0.171189
Nigeria	0.131068
UK	0.11194
Japan	0.106178
Ghana	0.077945
France	0.0629521
Finland	0.0597015
Pakistan	0.0597015
Poland	0.0597015
Italy	0.056338
Uruguay	0.0522388
South Korea	0.0447761
Malaysia	0.0410959
Vietnam	0.0217391
Czech Republic	0
Gambia	0
Germany	0
Mexico	0
Russia	0
Saint Kitts and Nevis	0
Sierra Leone	0
South Africa	0
Uganda	0
